# Supplementary material for: Transcriptional dynamics of a conserved gene expression network associated with craniofacial divergence in Arctic charr
Source: EvoDevo. 2014 Nov 3;5:40. doi: 10.1186/2041-9139-5-40 (PMC4240837; doi:10.1186/2041-9139-5-40)
Supplement: Supplementary file 1 — Additional file 1: Arctic charr–specific primers for cDNA cloning and qPCR. (XLSX 13 KB) [file 13227_2014_122_MOESM1_ESM.xlsx]

## Sheet: Sheet1
Gene	Description	Primer Sequence (5’- 3’)	Type	Product Size (bp)	PCR Efficiency	Exon Boundary	Accession no.
Actb	Beta Cytoskeletal Actin	F-GAAGATCAAGATCATCGCCC/R-CAGACTCGTCGTACTCCTGCT	qPCR	122	1.95	Yes	JR540730
If5a1	Eukaryotic Initiation Factor 5A Isoform 1	F-GGCTTCGTGGTGCTGAAG/R-CCATGTGGACCTTAGCGTG	qPCR	91	1.91	Yes	JR540735
Anxa1	Annexin A1	F-GCCCAACAGCTCAAACTG/R-CCAGAATCTCAACCAGAGTAT	qPCR	67	1.89	Yes	LM643991
Angptl4	Angiopoietin-Like Protein 4	F-TTGAAGTCTTCTGCGAAATGAC/R-GTCAAAGTCAACTGAGCCAT	qPCR	80	1.92	Yes	LM643990
Cebpa	CCAAT/Enhancer Binding Protein (C/EBP), Alpha	F-CCTACTGCTACAAAGACCCC/R-GTTCTCACACATCTCGCC	qPCR	77	1.91	No	LM643997
Col1a1	Collagen Alpha 1 Chain Type I	F-CAGAGGTGACCAAGGAGTCAAGGGT/R-CACCAGGAGAGCCAGCAGGG	qPCR	107	1.9	Yes	LM643982
Ctsk	Cathepsin K	F-CAGATGAGGCTTACCCTTACCTTGG/R-ACACTGAGCACCCATGCCAG	qPCR	74	1.98	Yes	LM643986
		F-TGCTGTGTGGTTGTGTACTG/R-TCACATGATGGGGTAACTGG	Cloning	992	-	-	-
Dcn	Decorin/Small Leucine-Rich Protein 1B	F-CCAAAGGTCTGCCCTCCTCCCT/R-TAGACCCAGCTTAGCCAGGTTCTTG	qPCR	110	1.98	Yes	LM643983
Ets1	V-Ets Erythroblastosis Virus E26 Oncogene Homolog 1 (Avian)	F-CCTGACCTCCACCTTCCA/R-CATGTTCAATGCCATAGCTGAC	qPCR	68	1.9	No	LM643999
Ets2	V-Ets Erythroblastosis Virus E26 Oncogene Homolog 2 (Avian)	F-AAGACTACCCTGCTGACC/R-CTCTCCAATGAACACAAACTCTG	qPCR	155	1.92	Yes	LM644000
		F-GTCAAGAGAGAGAAGAATCCATAA/R-GATAGGACCGCTTCCAGTGAA	Cloning	530	-	-	-
Fstl1	Follistatin-Like Protein 1	F-CTCTGTCAAACCGAGGAGGTGC/R-GACACACTCTCTTCCTGCTCCAC	qPCR	78	1.93	Yes	LM643985
Hsd11b1l	Hydroxysteroid (11-Beta) Dehydrogenase 1-Like	F- ATGTGGGACGGAGATGTG/R-GAACCACTACTCTGCTCAAGG	qPCR	110	1.97	Yes	LM644004
Hsd11b2	Hydroxysteroid (11-Beta) Dehydrogenase 2	F-TAGTGGAGAGGCTGTGGTTC/R-GCTGTCCTGGCAGAGTATAG	qPCR	91	-	No	LM644003
Igfbp5	Insulin-Like Growth Factor Binding Protein 5	F-TTCCCAACTGTGACAAGAAGG/R-AAAACGGTCCACACACCAAC	qPCR	95	1.91	Yes	GU933428.1
Igfbp7	Insulin-Like Growth Factor Binding Protein 7	F-CCAGGAGACAGAGACAACC/R-CGAGATCAAGACCCAGCC	qPCR	81	1.9	No	LM643993
Lum	Keratan Sulfate Proteoglycan Lumican	F-GCAGGTCAACGAAATCAACAAGTT/R-CAGTCTGGAGTAGTTCAGAGGG	qPCR	76	1.91	Yes	LM643984
Mif	Macrophage Migration Inhibitory Factor	F-ACTGCTCAACAAACACCTG/R-CTACGTTCGCTGCCTCCA	qPCR	77	1.98	Yes	LM643996
Mmp2	Matrix Metallopeptidase 2	F-ATGGATGGAGAGGCTGACATC/R-GGTCCAGGAGCAAAGGCAT	qPCR	110	1.94	Yes	KC538875.1
		F-CCCAAGTGGCAGCAAAAC/R-CTGTACCAGCACCATAGAG	Cloning	1000	-	-	-
Mmp9	Matrix Metallopeptidase 9	F-AATCTACTTCTTCTCAGGCACC/R-CTCCCTCCACCTTCTCTAC	qPCR	111	1.9	Yes	LM643995
Nr3c1	Nuclear Receptor Subfamily 3, Group C, Member 1 (Glucocorticoid Receptor)	F-CGCTCCTACCAGCAGTGTA/R-GGCAACTTCATCCTCTCATCAT	qPCR	80	1.96	Yes	LM643989
Nr4a1	Nuclear Receptor Subfamily 4, Group A, Member 1	F-GGCTTTGGCGACTGGATC/R-TGTGATGATGACGAGTGCTG	qPCR	108	1.95	Yes	LM644005
Ocln	Tight Junction Protein Occludin	F-AGTTCCCCACCATTGCCA/R-CTCTCTGTCCACCTCTGAC	qPCR	134	1.89	Yes	LM644006
Ogn	Osteoglycin/Mimecan	F-CACCCTGCCCAAGGAGAC/R-GGTCGATTCTCTTCAGAGTCACG	qPCR	104	1.97	Yes	LM643987
		F-GACTGGAACAACAGGATGTA/R-TTGAGGCAGGTGAAGCTG	Cloning	772	-	-	-
Pmp22	Peripheral Myelin Protein 22	F-CTCACTACTAACGGAGCATATCACTG/R-AGGCAGAACAGCACTGACAG	qPCR	98	1.97	Yes	LM643988
P300	Histone Acetyltransferase P300	F-TCTACGCTTGTATGGAGAAACACA/R-CAGGGAGTTGGCAGTGGG	qPCR	77	1.9	Yes	LM643998
Sgk1	Serum/Glucocorticoid Regulated Kinase 1	F-CCTCCGTTCTACAGTCGTAA/R-AGCAGTCCCTCCAGTATGT	qPCR	113	1.88	Yes	LM644002
Sfrp1	Secreted Frizzled-Related Protein 1	F-AGACTCTCCTCTGTTGTGAAC/R-CAGCTCAGGTATTCATACTCAGA	qPCR	126	1.95	Yes	LM643992
		F-AGACTCTCCTCTGTTGTGAAC/R-ATAGCAAACTCGCTGGCAC	Cloning	633	-	-	-
Sparc	Secreted Protein, Acidic, Cysteine-Rich (Osteonectin)	F-GTTCTGGTCACCCTGTACGAG/R-GCAGTCTCTTCTCATTCTCATAGATC	qPCR	100	1.92	No	KC538874.1
		F-CATTGATGATGTCGTTGAGGAGG/R-ATGGGGATGAGAGGGGCG	Cloning	696	-		-
Srebp1	Sterol Regulatory Element-Binding Protein 1	F-CTCTCCCACCTCCTACTC/R-TCCATCAGATTGACCGCC	qPCR	90	1.91	Yes	LM643994
Star	Steroidogenic Acute Regulator	F-TCTGCTTGTGTAATCATAGCCC/R-GTGGGAATGTGTGTATGTTTTGAG	qPCR	104	1.92	Yes	AF232215.1
Timp2	Tissue Inhibitor of Metalloproteinase 2	F-GTCATACTTGATCTCGTTAGACAAA/R-CAACAGGCTTTTTGCGATG	qPCR	84	1.94	Yes	LM644001
		F-GGTGCTGATTGGACAGGG/R-CTGGGAACAGTCTCGAAGGG	Cloning	570	-	-	*
