# Supplementary material for: Transcriptional dynamics of a conserved gene expression network associated with craniofacial divergence in Arctic charr
Source: EvoDevo. 2014 Nov 3;5:40. doi: 10.1186/2041-9139-5-40 (PMC4240837; doi:10.1186/2041-9139-5-40)
Supplement: Supplementary file 3 — Additional file 3: Ranking of genes coexpressed with both Mmp2 and Sparc , Gene Ontology (GO) and TF enrichment analyses. Genes coexpressed with both Mmp2 and Sparc in humans, mice and zebrafish were retrieved using COXPRESdb. The genes were filtered by setting the mutual rank (MR) to the top-ranked 500 and the reliability score of 3. In the list of Mmp2 and Sparc coexpressed genes, the column titled ‘Transcriptome Presence’ indicates that an orthologous gene was present in Arctic charr transcriptome profiles. ‘Differential Expression’ indicates differences in expression levels between the AC and SB morphs in the same data. ‘Craniofacial Expression’ indicates craniofacial expression in zebrafish. The last two columns were used to select genes for further analysis in Arctic charr. The top-ranked (MR scores) of genes coexpressed with both Mmp2 and Sparc for humans and mice were used as input for GO enrichment analysis using DAVID v6.7. GO terms with direct link to skeletal formation are highlighted in blue. Similar input lists of genes were used for transcription factor enrichment analysis in humans and mice through WebGestalt v2. Enriched TFs that were later predicted to be the potential regulators of the network are highlighted in orange. (XLSX 163 KB) [file 13227_2014_122_MOESM3_ESM.xlsx]

## Sheet: Mmp2-Sparc co-expressed genes
			Homo Sapiens					Mus musculus					Danio rerio
	Gene	Function	SPARC Coex. Rank	MR Value	MMP2 Coex. Rank	MR Value	Entrez Gene ID	SPARC Coex. Rank	MR Value	MMP2 Coex. Rank	MR Value	Entrez Gene ID	SPARC Coex. Rank	MR Value	MMP2 Coex. Rank	MR Value	Entrez Gene ID	Transcriptome Presence	Differential expression	Craniofacial Expression
	ACTN1	actinin, alpha 1	NA	NA	NA	NA	87	NA	NA	NA	NA	NA	55	51.4	42	23.9	560400	YES	YES	YES
	ANXA2A	annexin A2a	NA	NA	NA	NA	302	NA	NA	NA	NA	NA	63	60.1	95	71.3	325557	YES	YES	YES
	BGN	biglycan	50	26.7	27	18	633	10	6.2	6	9.2	12111	NA	NA	NA	NA	NA	YES	YES	YES
	COL1A1	collagen, type I, alpha 1	131	57.7	14	12.2	1277	20	12	2	5.7	12842	1	2	1	2.2	337158	YES	YES	YES
	COL1A2	collagen, type I, alpha 2	1	4.5	6	7.5	1278	5	4.9	1	3.7	12843	3	2.8	14	6.5	336471	YES	YES	YES
	COL6A2	collagen, type VI, alpha 2	72	34.3	1	4.2	1292	38	24.7	5	8.7	12834	NA	NA	NA	NA	NA	YES	YES	YES
	CTSK	cathepsin K	132	58.3	7	8.7	1513	NA	NA	NA	NA	NA	53	51	21	9.8	550475	YES	YES	YES
	DCN	decorin	42	23.2	26	17.7	1634	48	32.8	63	34.1	13179	12	10.4	6	4	64698	YES	YES	YES
	FERMT2	fermitin family homolog 2 (Drosophila)	NA	NA	NA	NA	10979		11.9	407	208.4	218952	NA	NA	NA	NA	NA	YES	YES	YES
	FKBP10	FK506 binding protein 10	NA	NA	NA	NA	60681	29	18.9	25	20	14230	NA	NA	NA	NA	NA	YES	YES	YES
	FSTL1	follistatin-like 1	6	5.9	61	39.6	11167	3	3.9	7	10	14314	88	79.1	67	44	324309	YES	YES	YES
	GPX7	glutathione peroxidase 7	NA	NA	NA	NA	2882	215	138.5	28	21.5	67305	NA	NA	NA	NA	NA	YES	YES	YES
	IGFBP5	insulin-like growth factor binding protein 5	155	64.2	247	202	3488	98	63.6	299	149.4	16011	NA	NA	NA	NA	NA	YES	YES	YES
	IGFBP7	insulin-like growth factor binding protein 7	11	7.6	284	229.4	3490	6	5.3	171	81	29817	NA	NA	NA	NA	NA	YES	YES	YES
	ITGA5	integrin, alpha 5 (fibronectin receptor, alpha polypeptide)	395	186.8	84	56.3	3678	NA	NA	NA	NA	NA	NA	NA	NA	NA	NA	YES	YES	YES
	LAMA4	laminin, alpha 4	8	6.3	47	28.1	3910	198	125	44	28.1	16775	NA	NA	NA	NA	NA	YES	YES	YES
	LAMB1	laminin, beta 1	97	45.5	113	89.1	3912	47	31.6	87	43.9	16777	NA	NA	NA	NA	NA	YES	YES	YES
	LUM	lumican	62	29.6	32	19.4	4060	343	215.6	47	29.3	17022	NA	NA	NA	NA	NA	YES	YES	YES
	OGN	osteoglycin	NA	NA	NA	NA	4969	134	88.4	90	44.9	18295	NA	NA	NA	NA	NA	YES	YES	YES
	PMP22	peripheral myelin protein 22	22	12.4	103	80.6	5376	67	40.4	148	71.9	18858	73	69	175	132.5	678607	YES	YES	YES
	POSTN	periostin, osteoblast specific factor	86	40.1	60	39	10631	60	37.3	17	15.5	50706	5	3.5	7	4.2	337176	YES	YES	YES
	TIMP2	TIMP metallopeptidase inhibitor 2	36	20.6	56	35	7077	108	72.1	227	109.1	21858	33	31.4	29	14.5	359835	YES	YES	YES
	ANXA1A	annexin A1a	NA	NA	NA	NA	301	NA	NA	NA	NA	NA	24	21.9	86	63.9	334724	YES	YES	NA
	FBLN1	fibulin 1	419	200.8	21	14.7	2192	NA	NA	NA	NA	NA	NA	NA	NA	NA	NA	YES	YES	NA
	MFAP2	microfibrillar-associated protein 2	393	186.3	34	19.6	4237	NA	NA	NA	NA	NA	NA	NA	NA	NA	NA	YES	YES	NA
	MFAP5	microfibrillar associated protein 5	210	88	210	177.7	8076	287	179.3	83	42	50530	NA	NA	NA	NA	NA	YES	YES	NA
	MYL9	myosin, light chain 9, regulatory	61	29.1	234	193.5	10398	58	36.9	198	92.3	98932	NA	NA	NA	NA	NA	YES	YES	NA
	SERPINE1	serpin peptidase inhibitor, clade E (nexin, plasminogen activator inhibitor type 1), member 1	282	125.8	356	281.2	5054	NA	NA	NA	NA	NA	NA	NA	NA	NA	NA	YES	YES	NA
	SMYHC1	slow myosin heavy chain 1	NA	NA	NA	NA	4624	NA	NA	NA	NA	NA	199	176.1	233	185	321552	YES	YES	NA
	SOD3	superoxide dismutase 3, extracellular	NA	NA	NA	NA	6649	223	144.8	337	170	20657	NA	NA	NA	NA	NA	YES	YES	NA
	ST5	suppression of tumorigenicity 5	433	211	332	263.1	6764	NA	NA	NA	NA	NA	NA	NA	NA	NA	NA	YES	YES	NA
	ALDH9A1A	aldehyde dehydrogenase 9 family, member A1a	NA	NA	NA	NA	NA	NA	NA	NA	NA	NA	309	264	166	128.3	100005587	YES	NO
	AQP3A	aquaporin 3a	NA	NA	NA	NA	NA	NA	NA	NA	NA	NA	102	95.1	167	129	406777	YES	NO
	ARHGDIG	Rho GDP dissociation inhibitor (GDI) gamma	NA	NA	NA	NA	NA	NA	NA	NA	NA	NA	308	263.6	223	177.2	394132	YES	NO
	ARPC3	actin related protein 2/3 complex, subunit 3	NA	NA	NA	NA	NA	NA	NA	NA	NA	NA	261	226.6	219	171.6	415204	YES	NO
	BCAT1	branched chain amino-acid transaminase 1, cytosolic	214	89	478	364.4	586	NA	NA	NA	NA	NA	NA	NA	NA	NA	NA	YES	NO
	C1QTNF5	C1q and tumor necrosis factor related protein 5	NA	NA	NA	NA	NA	NA	NA	NA	NA	NA	228	197.5	32	16.1	555815	YES	NO
	C1R	complement component 1, r subcomponent	126	56.1	49	29.1	715	NA	NA	NA	NA	NA	NA	NA	NA	NA	NA	YES	NO
	C1S	complement component 1, s subcomponent	77	36.3	58	37.1	716	NA	NA	NA	NA	NA	NA	NA	NA	NA	NA	YES	NO
	BICC1	bicaudal C homolog 1 (Drosophila)	NA	NA	NA	NA	NA	45	29	68	37.1	83675	NA	NA	NA	NA	NA	YES	NO
	BMP1	bone morphogenetic protein 1	NA	NA	NA	NA	NA	428	259.7	168	80.5	12153	NA	NA	NA	NA	NA	YES	NO
	CACNG1	calcium channel, voltage-dependent, gamma subunit 1	NA	NA	NA	NA	NA	NA	NA	NA	NA	NA	434	389.5	298	237.3	322013	YES	NO
	CAPG	capping protein (actin filament), gelsolin-like	NA	NA	NA	NA	NA	NA	NA	NA	NA	NA	275	236.8	71	48	336597	YES	NO
	CAV3	caveolin 3	NA	NA	NA	NA	NA	NA	NA	NA	NA	NA	279	241.5	180	137.5	449679	YES	NO
	CFH	complement factor H	342	157	156	128.8	3075	NA	NA	NA	NA	NA	NA	NA	NA	NA	NA	YES	NO
	CKMA	creatine kinase, muscle a	NA	NA	NA	NA	NA	NA	NA	NA	NA	NA	92	84.3	191	143.8	30095	YES	NO
	CKMB	creatine kinase, muscle b	NA	NA	NA	NA	NA	NA	NA	NA	NA	NA	125	119.8	321	261.9	794752	YES	NO
	CLIC1	chloride intracellular channel 1	NA	NA	NA	NA	NA	NA	NA	NA	NA	NA	421	369.3	267	211.1	324481	YES	NO
	COL10A1	collagen, type X, alpha 1	285	128.2	216	181.5	1300	NA	NA	NA	NA	NA	NA	NA	NA	NA	NA	YES	NO
	COL11A1	collagen, type XI, alpha 1	263	114.6	202	170.3	1301	NA	NA	NA	NA	NA	NA	NA	NA	NA	NA	YES	NO
	COL12A1	collagen, type XII, alpha 1	34	19.4	25	16.5	1303	229	147.7	93	48	12816	NA	NA	NA	NA	NA	YES	NO
	COL14A1	collagen, type XIV, alpha 1	250	109.2	190	163.6	7373	NA	NA	NA	NA	NA	NA	NA	NA	NA	NA	YES	NO
	COL15A1	collagen, type XV, alpha 1	78	36.8	53	33.4	1306	NA	NA	NA	NA	NA	NA	NA	NA	NA	NA	YES	NO
	COL16A1	collagen, type XVI, alpha 1	157	65.4	52	33.2	1307	241	156.5	65	35.8	107581	NA	NA	NA	NA	NA	YES	NO
	COL3A1	collagen, type III, alpha 1	14	8.1	28	18.3	1281	18	11.2	14	14.4	12825	NA	NA	NA	NA	NA	YES	NO
	COL4A1	collagen, type IV, alpha 1	24	13	157	128.8	1282	2	3.7	62	33.9	12826	NA	NA	NA	NA	NA	YES	NO
	COL4A2	collagen, type IV, alpha 2	55	27.7	124	95.7	1284	4	4.2	38	25.6	12827	NA	NA	NA	NA	NA	YES	NO
	COL4A5	collagen, type IV, alpha 5	NA	NA	NA	NA	NA	225	145.4	301	150	12830	NA	NA	NA	NA	NA	YES	NO
	COL5A1	collagen, type V, alpha 1	47	24.4	9	9.5	1289	36	21.8	20	19.1	12831	NA	NA	NA	NA	NA	YES	NO
	COL5A2	collagen, type V, alpha 2	16	8.9	17	12.7	1290	12	7.2	3	7.5	12832	9	6.5	20	9.5	564821	YES	NO
	COL5A3	collagen, type V, alpha 3	NA	NA	NA	NA	NA	479	291	166	80.4	53867	NA	NA	NA	NA	NA	YES	NO
	COL6A1	collagen, type VI, alpha 1	20	12	3	6.3	1291	23	15.5	10	11.3	12833	NA	NA	NA	NA	NA	YES	NO
	COL6A3	collagen, type VI, alpha 3	17	10.4	15	12.2	1293	57	36.3	15	14.8	12835	NA	NA	NA	NA	NA	YES	NO
	COPZ2	coatomer protein complex, subunit zeta 2	89	42.7	92	65.2	51226	150	97.5	73	38.2	56358	NA	NA	NA	NA	NA	YES	NO
	CTGF	connective tissue growth factor	84	38.5	413	321.5	1490	42	28.6	335	169.3	14219	32	30.4	111	84.1	321449	YES	NO
	CTHRC1	collagen triple helix repeat containing 1	178	75.8	139	112.5	115908	NA	NA	NA	NA	NA	NA	NA	NA	NA	NA	YES	NO
	CYBRD1	cytochrome b reductase 1	63	29.8	314	249.1	79901	NA	NA	NA	NA	NA	NA	NA	NA	NA	NA	YES	NO
	ECM1	extracellular matrix protein 1	279	123.7	143	116.2	1893	NA	NA	NA	NA	NA	NA	NA	NA	NA	NA	YES	NO
	EFEMP2	EGF containing fibulin-like extracellular matrix protein 2	51	26.7	40	23.3	30008	NA	NA	NA	NA	NA	NA	NA	NA	NA	NA	YES	NO
	ELTD1	EGF, latrophilin and seven transmembrane domain containing 1	120	53.7	418	324.9	64123	NA	NA	NA	NA	NA	NA	NA	NA	NA	NA	YES	NO
	EMP2	epithelial membrane protein 2	NA	NA	NA	NA	NA	NA	NA	NA	NA	NA	4	2.8	30	14.7	445506	YES	NO
	FAM114A1	family with sequence similarity 114, member A1	110	48.5	326	260	92689	200	127.1	110	56.6	68303	NA	NA	NA	NA	NA	YES	NO
	FBLIM1	filamin binding LIM protein 1	448	219.7	368	285.9	54751	NA	NA	NA	NA	NA	NA	NA	NA	NA	NA	YES	NO
	FBN1	fibrillin 1	5	5.8	12	11.8	2200	27	18.4	8	10.9	14118	NA	NA	NA	NA	NA	YES	NO
	FHL1	four and a half LIM domains 1	NA	NA	NA	NA	NA	437	267.6	386	196	14199	NA	NA	NA	NA	NA	YES	NO
	FKBP7	FK506 binding protein 7	NA	NA	NA	NA	NA	64	39.6	37	25.5	14231	NA	NA	NA	NA	NA	YES	NO
	FKBP7	FK506 binding protein 7	151	63.5	126	96.8	51661	NA	NA	NA	NA	NA	NA	NA	NA	NA	NA	YES	NO
	FLNA	filamin A, alpha (actin binding protein 280)	NA	NA	NA	NA	NA	NA	NA	NA	NA	NA	82	73.9	113	84.3	562529	YES	NO
	FMOD	fibromodulin	414	198.2	322	255.4	2331	354	222.9	219	104.8	14264	NA	NA	NA	NA	NA	YES	NO
	FN1	fibronectin 1	37	20.8	66	44.1	2335	55	36.1	112	57.2	14268	NA	NA	NA	NA	NA	YES	NO
	FNDC1	fibronectin type III domain containing 1	142	60.8	70	46.5	84624	NA	NA	NA	NA	NA	NA	NA	NA	NA	NA	YES	NO
	GJA1	gap junction protein, alpha 1, 43kDa	23	12.6	346	277	2697	NA	NA	NA	NA	NA	NA	NA	NA	NA	NA	YES	NO
	GPX3	glutathione peroxidase 3	NA	NA	NA	NA	NA	103	69.5	263	132.2	14778	NA	NA	NA	NA	NA	YES	NO
	HTRA1	HtrA serine peptidase 1	4	5.7	8	9.3	5654	17	10.5	307	152.7	56213	NA	NA	NA	NA	NA	YES	NO
	ICN	ictacalcin	NA	NA	NA	NA	NA	NA	NA	NA	NA	NA	7	6	43	24.2	336655	YES	NO
	IGFBP4	insulin-like growth factor binding protein 4	379	179.4	108	85.5	3487	NA	NA	NA	NA	NA	NA	NA	NA	NA	NA	YES	NO
	IGFBP3	insulin-like growth factor binding protein 3	NA	NA	NA	NA	NA	144	93.9	423	219.9	16009	NA	NA	NA	NA	NA	YES	NO
	IGFBP6	insulin-like growth factor binding protein 6	236	100.5	127	98	3489	NA	NA	NA	NA	NA	NA	NA	NA	NA	NA	YES	NO
	IL1R1	interleukin 1 receptor, type I	459	226.4	198	168.4	3554	NA	NA	NA	NA	NA	NA	NA	NA	NA	NA	YES	NO
	ISLR	immunoglobulin superfamily containing leucine-rich repeat	231	98.4	41	24.7	3671	176	111.4	22	19.6	26968	NA	NA	NA	NA	NA	YES	NO
	ITGBL1	integrin, beta-like 1 (with EGF-like repeat domains)	140	59.4	119	92.3	9358	NA	NA	NA	NA	NA	NA	NA	NA	NA	NA	YES	NO
	LDB3A	LIM-domain binding factor 3a	NA	NA	NA	NA	NA	NA	NA	NA	NA	NA	418	363.9	366	303.5	794339	YES	NO
	LDB3B	LIM domain binding 3b	NA	NA	NA	NA	NA	NA	NA	NA	NA	NA	163	150	288	228.5	334100	YES	NO
	LHFP	lipoma HMGIC fusion partner	2	4.7	96	71.7	10186	24	15.6	235	116.7	108927	NA	NA	NA	NA	NA	YES	NO
	LOX	lysyl oxidase	56	27.8	57	36.8	4015	69	42.5	13	13.9	16948	345	296	190	143.1	404621	YES	NO
	LTBP1	latent transforming growth factor beta binding protein 1	322	147.3	110	86.2	4052	NA	NA	NA	NA	NA	NA	NA	NA	NA	NA	YES	NO
	MDH1B	malate dehydrogenase 1b, NAD (soluble)	NA	NA	NA	NA	NA	NA	NA	NA	NA	NA	452	403	386	322.3	335715	YES	NO
	MFAP4	microfibrillar-associated protein 4	362	167.6	89	61.2	4239	NA	NA	NA	NA	NA	NA	NA	NA	NA	NA	YES	NO
	MGP	matrix Gla protein	146	61.2	473	361.6	4256	28	18.5	88	44.3	17313	NA	NA	NA	NA	NA	YES	NO
	MGP	matrix metallopeptidase 14 (membrane-inserted)						77	51.1	34	24.6	17387	NA	NA	NA	NA	NA	YES	NO
	MSRB3	methionine sulfoxide reductase B3	10	7.5	115	89.9	253827	52	34.4	117	58.3	320183	NA	NA	NA	NA	NA	YES	NO
	MYL1	myosin, light chain 1, alkali; skeletal, fast	NA	NA	NA	NA	NA	NA	NA	NA	NA	NA	103	95.5	247	194.1	336165	YES	NO
	MYL10	myosin, light chain 10, regulatory	NA	NA	NA	NA	NA	NA	NA	NA	NA	NA	149	142.2	236	186.6	550569	YES	NO
	MYLK	myosin, light polypeptide kinase	NA	NA	NA	NA	NA	472	288.3	410	210.2	107589	NA	NA	NA	NA	NA	YES	NO
	MYLPFA	myosin light chain, phosphorylatable, fast skeletal muscle a	NA	NA	NA	NA	NA	NA	NA	NA	NA	NA	96	88.6	230	181.7	30429	YES	NO
	MYOF	myoferlin	NA	NA	NA	NA	NA	NA	NA	NA	NA	NA	324	278.6	60	39.2	559066	YES	NO
	MYOG	myogenin	NA	NA	NA	NA	NA	NA	NA	NA	NA	NA	366	312.4	337	273.7	30200	YES	NO
	NBL1	neuroblastoma, suppression of tumorigenicity 1	356	165.3	62	40.2	4681	253	161.7	96	48.5	17965	NA	NA	NA	NA	NA	YES	NO
	NERD	nebulin	NA	NA	NA	NA	NA	NA	NA	NA	NA	NA	273	235.5	308	248	566928	YES	NO
	NNMT	nicotinamide N-methyltransferase	92	44.4	122	94	4837	NA	NA	NA	NA	NA	NA	NA	NA	NA	NA	YES	NO
	NOX4	NADPH oxidase 4	299	134.9	401	312.7	50507	NA	NA	NA	NA	NA	NA	NA	NA	NA	NA	YES	NO
	P4HA2	procollagen-proline, 2-oxoglutarate 4-dioxygenase (proline 4-hydroxylase), alpha II polypeptide	NA	NA	NA	NA	NA	213	137.2	295	148.3	18452	NA	NA	NA	NA	NA	YES	NO
	PCOLCE	procollagen C-endopeptidase enhancer	128	56.4	2	6.3	5118	16	10.5	36	25.1	18542	NA	NA	NA	NA	NA	YES	NO
	PDGFRL	platelet-derived growth factor receptor-like	348	159.9	164	139.9	5157	448	272.9	55	33.2	68797	NA	NA	NA	NA	NA	YES	NO
	PGAM2	phosphoglycerate mutase 2 (muscle)	NA	NA	NA	NA	NA	NA	NA	NA	NA	NA	318	272.3	399	334	572733	YES	NO
	PHLDA3	pleckstrin homology-like domain, family A, member 3	NA	NA	NA	NA	NA	203	128	232	113.4	27280	NA	NA	NA	NA	NA	YES	NO
	PHLDB2	pleckstrin homology-like domain, family B, member 2	NA	NA	NA	NA	NA	115	75.8	331	165.8	208177	NA	NA	NA	NA	NA	YES	NO
	PLAT	plasminogen activator, tissue	44	23.6	236	194.4	5327	102	68.8	234	116.3	18791	NA	NA	NA	NA	NA	YES	NO
	PPAP2B	phosphatidic acid phosphatase type 2B	NA	NA	NA	NA	NA	26	17.4	298	149.2	67916	NA	NA	NA	NA	NA	YES	NO
	PPIAB	peptidylprolyl isomerase Ab (cyclophilin A)	NA	NA	NA	NA	NA	NA	NA	NA	NA	NA	180	162.6	412	346.1	335519	YES	NO
	PPAPDC1A	phosphatidic acid phosphatase type 2 domain containing 1A	313	143.1	454	348.3	196051	NA	NA	NA	NA	NA	NA	NA	NA	NA	NA	YES	NO
	PRSS23	protease, serine, 23	NA	NA	NA	NA	NA	49	32.9	356	181.3	76453	NA	NA	NA	NA	NA	YES	NO
	PTRF	polymerase I and transcript release factor	35	19.8	71	46.9	284119	21	13	183	85.5	19285	NA	NA	NA	NA	NA	YES	NO
	RGS4	regulator of G-protein signaling 4	181	76.2	457	352.2	5999	NA	NA	NA	NA	NA	NA	NA	NA	NA	NA	YES	NO
	SERPINH1	serpin peptidase inhibitor, clade H (heat shock protein 47), member 1, (collagen binding protein 1)	266	117	93	66.7	871	1	1	49	29.4	12406	16	13.4	41	23.7	30449	YES	NO
	SH3PXD2A	SH3 and PX domains 2A	82	38.1	129	101.8	9644	NA	NA	NA	NA	NA	NA	NA	NA	NA	NA	YES	NO
	SPON2	spondin 2, extracellular matrix protein	453	224.3	169	143.4	10417	NA	NA	NA	NA	NA	NA	NA	NA	NA	NA	YES	NO
	SRPX	sushi-repeat containing protein, X-linked	29	16.2	10	10.9	8406	NA	NA	NA	NA	NA	NA	NA	NA	NA	NA	YES	NO
	SRPX2	sushi-repeat containing protein, X-linked 2	391	184.9	59	38.4	27286	NA	NA	NA	NA	NA	NA	NA	NA	NA	NA	YES	NO
	SSPN	sarcospan	134	58.5	268	218.7	8082	201	127.5	132	64.9	16651	NA	NA	NA	NA	NA	YES	NO
	TAGLN	transgelin	103	47.1	201	170	6876	63	39.1	184	85.5	21345	NA	NA	NA	NA	NA	YES	NO
	TCF4	transcription factor 4	192	79.6	290	234	6925	NA	NA	NA	NA	NA	NA	NA	NA	NA	NA	YES	NO
	TGFB1I1	transforming growth factor beta 1 induced transcript 1	12	7.8	73	48.4	7041	174	109.6	81	40.8	21804	NA	NA	NA	NA	NA	YES	NO
	TIMP3	TIMP metallopeptidase inhibitor 3	3	5.2	116	90.3	7078	14	8.1	265	132.9	21859	NA	NA	NA	NA	NA	YES	NO
	TMEM38A	transmembrane protein 38A	NA	NA	NA	NA	NA	NA	NA	NA	NA	NA	116	108.6	307	246.4	393874	YES	NO
	TMOD4	tropomodulin 4 (muscle)	NA	NA	NA	NA	NA	NA	NA	NA	NA	NA	147	137.1	144	110.2	30441	YES	NO
	TNNC2	troponin C type 2 (fast)	NA	NA	NA	NA	NA	NA	NA	NA	NA	NA	87	78.8	242	191.9	58082	YES	NO
	TNNI2A.4	troponin I, skeletal, fast 2a.4	NA	NA	NA	NA	NA	NA	NA	NA	NA	NA	267	231.9	444	374.9	494164	YES	NO
	TNNI2B.1	troponin I, skeletal, fast 2b.1	NA	NA	NA	NA	NA	NA	NA	NA	NA	NA	79	71.3	212	165	550249	YES	NO
	TNN3B	troponin T3b, skeletal, fast	NA	NA	NA	NA	NA	NA	NA	NA	NA	NA	101	94.5	214	166.4	100003572	YES	NO
	TNS1	tensin 1	NA	NA	NA	NA	NA	211	134.8	328	163	21961	NA	NA	NA	NA	NA	YES	NO
	TPM1	tropomyosin 1 (alpha)	NA	NA	NA	NA	NA	NA	NA	NA	NA	NA	422	370.2	447	377.6	393908	YES	NO
	TPM2	tropomyosin 2, beta	NA	NA	NA	NA	NA	337	213.6	243	120.7	22004	NA	NA	NA	NA	NA	YES	NO
	TRAM2	translocation associated membrane protein 2	193	79.7	360	282.2	9697	NA	NA	NA	NA	NA	NA	NA	NA	NA	NA	YES	NO
	TWIST1	twist homolog 1 (Drosophila)	278	123	85	56.3	7291	NA	NA	NA	NA	NA	NA	NA	NA	NA	NA	YES	NO
	VEGFC	vascular endothelial growth factor C	167	68.4	194	165.5	7424	NA	NA	NA	NA	NA	NA	NA	NA	NA	NA	YES	NO
	VIM	vimentin	135	58.6	328	261.7	7431	227	146.5	296	148.5	22352	NA	NA	NA	NA	NA	YES	NO
	ZEB1	zinc finger E-box binding homeobox 1	202	83	421	325.6	6935	NA	NA	NA	NA	NA	NA	NA	NA	NA	NA	YES	NO
	zgc:165344	zgc:165344/myosin binding protein H-like	NA	NA	NA	NA	NA	NA	NA	NA	NA	NA	98	89.2	280	222.1	321053	YES	NO
	zgc:91930	zgc:91930/adenylate kinase 1	NA	NA	NA	NA	NA	NA	NA	NA	NA	NA	65	66.2	295	235.3	445486	YES	NO
	ACTC1B	actin, alpha, cardiac muscle 1b	NA	NA	NA	NA	NA	NA	NA	NA	NA	NA	142	129.6	437	366	58114	NO	NO
	ACTA2	actin, alpha 2, smooth muscle, aorta	39	21.5	101	78.4	59	59	37.1	122	60.2	11475	NA	NA	NA	NA	NA	NO	NO
	ADAM12	ADAM metallopeptidase domain 12	204	84.3	48	28.6	8038	380	237.5	214	103.3	239337	NA	NA	NA	NA	NA	NO	NO
	ADAMTS1	ADAM metallopeptidase with thrombospondin type 1 motif, 1	319	144.8	498	376.3	9510	NA	NA	NA	NA	NA	NA	NA	NA	NA	NA	NO	NO
	ADAMTS12	ADAM metallopeptidase with thrombospondin type 1 motif, 12	197	80.5	91	63.3	81792	72	49.5	30	23.4	216725	NA	NA	NA	NA	NA	NO	NO
	ADAMTS2	ADAM metallopeptidase with thrombospondin type 1 motif, 2	372	177	95	71.4	9509	NA	NA	NA	NA	NA	NA	NA	NA	NA	NA	NO	NO
	ADAMTS5	ADAM metallopeptidase with thrombospondin type 1 motif, 5	153	63.8	173	148.2	11096	NA	NA	NA	NA	NA	NA	NA	NA	NA	NA	NO	NO
	AEBP1	AE binding protein 1	175	74.3	30	18.5	165	68	40.8	18	16	11568	48	43	37	21	567630	NO	NO
	AKAP12	A kinase (PRKA) anchor protein (gravin) 12	NA	NA	NA	NA	NA	87	59	366	184.9	83397	NA	NA	NA	NA	NA	NO	NO
	AMOTL1	angiomotin-like 1	NA	NA	NA	NA	NA	41	26.3	287	145.3	75723	NA	NA	NA	NA	NA	NO	NO
	ANGPTL2	angiopoietin-like 2	129	56.9	4	6.5	23452	346	218.9	57	33.4	26360	NA	NA	NA	NA	NA	NO	NO
	ANTXR1	anthrax toxin receptor 1	15	8.1	33	19.4	84168	39	25.2	19	18.3	69538	NA	NA	NA	NA	NA	NO	NO
	ANTXR2	anthrax toxin receptor 2	428	207.4	278	226.4	118429	NA	NA	NA	NA	NA	NA	NA	NA	NA	NA	NO	NO
	ASPN	asporin	87	40.4	83	55.9	54829	NA	NA	NA	NA	NA	NA	NA	NA	NA	NA	NO	NO
	ATP2A1	ATPase, Ca++ transporting, cardiac muscle, fast twitch 1	NA	NA	NA	NA	NA	NA	NA	NA	NA	NA	148	137.1	318	260.5	260440	NO	NO
	AXL	AXL receptor tyrosine kinase	70	33.5	354	280.8	558	13	7.7	182	85.2	26362	NA	NA	NA	NA	NA	NO	NO
	BACE1	beta-site APP-cleaving enzyme 1	59	28.2	215	181.4	23621	NA	NA	NA	NA	NA	NA	NA	NA	NA	NA	NO	NO
	BNC2	basonuclin 2	177	75.2	158	129.5	54796	NA	NA	NA	NA	NA	NA	NA	NA	NA	NA	NO	NO
	BMPER	BMP-binding endothelial regulator	NA	NA	NA	NA	NA	390	242.9	329	163.6	73230	NA	NA	NA	NA	NA	NO	NO
	CALD1	caldesmon 1	21	12.4	148	119	800	30	19.4	278	137.9	109624	NA	NA	NA	NA	NA	NO	NO
	CAV1	caveolin 1	NA	NA	NA	NA	NA	40	25.8	172	81.4	12389	34	31.8	145	111.1	323695	NO	NO
	CCDC80	coiled-coil domain containing 80	13	7.8	20	14.5	151887	25	16	27	21.5	67896	NA	NA	NA	NA	NA	NO	NO
	CD248	CD248 molecule, endosialin	311	141.7	76	51.2	57124	319	202	32	24	70445	NA	NA	NA	NA	NA	NO	NO
	CD34	CD34 antigen	NA	NA	NA	NA	NA	391	243.8	138	68.5	12490	NA	NA	NA	NA	NA	NO	NO
	CDH11	cadherin 11, type 2, OB-cadherin (osteoblast)	38	21.2	43	26.3	1009	158	100.2	29	23.2	12552	NA	NA	NA	NA	NA	NO	NO
	CILP	cartilage intermediate layer protein, nucleotide pyrophosphohydrolase	445	218.1	228	188	8483	NA	NA	NA	NA	NA	NA	NA	NA	NA	NA	NO	NO
	CLMP	CXADR-like membrane protein	347	159.5	45	26.9	79827	NA	NA	NA	NA	NA	NA	NA	NA	NA	NA	NO	NO
	CNRIP1	cannabinoid receptor interacting protein 1	40	21.6	166	141.5	25927	NA	NA	NA	NA	NA	NA	NA	NA	NA	NA	NO	NO
	COLEC12	collectin sub-family member 12	241	104.5	77	53.2	81035	NA	NA	NA	NA	NA	83	75.7	10	5.7	558942	NO	NO
	COMP	cartilage oligomeric matrix protein	423	203.5	371	289.2	1311	NA	NA	NA	NA	NA	NA	NA	NA	NA	NA	NO	NO
	CPXM1	carboxypeptidase X 1 (M14 family)	NA	NA	NA	NA	NA	367	230.7	33	24.1	56264	435	390.7	68	45.9	564830	NO	NO
	CRTAP	cartilage associated protein	NA	NA	NA	NA	NA	169	106.8	142	70.7	56693	NA	NA	NA	NA	NA	NO	NO
	CXCR7	chemokine (C-X-C motif) receptor 7	NA	NA	NA	NA	NA	131	85.7	339	170.8	12778	NA	NA	NA	NA	NA	NO	NO
	CYR61	cysteine-rich, angiogenic inducer, 61	156	64.7	295	236.9	3491	92	60.7	393	200.6	16007	NA	NA	NA	NA	NA	NO	NO
	DACT1	dapper, antagonist of beta-catenin, homolog 1 (Xenopus laevis)	212	88.8	176	151	51339	NA	NA	NA	NA	NA	NA	NA	NA	NA	NA	NO	NO
	DDR2	discoidin domain receptor tyrosine kinase 2	19	11.5	46	27.9	4921	147	95.3	52	31.4	18214	NA	NA	NA	NA	NA	NO	NO
	DKK3	dickkopf 3 homolog (Xenopus laevis)	9	6.9	87	56.6	27122	453	276	197	91.1	50781	NA	NA	NA	NA	NA	NO	NO
	DPT	dermatopontin	287	128.3	64	41.8	1805	NA	NA	NA	NA	NA	NA	NA	NA	NA	NA	NO	NO
	ECM2	extracellular matrix protein 2, female organ and adipocyte specific	52	27.2	257	211	1842	NA	NA	NA	NA	NA	NA	NA	NA	NA	NA	NO	NO
	EDIL3	EGF-like repeats and discoidin I-like domains 3	57	27.9	394	309.5	10085	NA	NA	NA	NA	NA	NA	NA	NA	NA	NA	NO	NO
	EDNRA	endothelin receptor type A	68	33.2	146	117.3	1909	NA	NA	NA	NA	NA	NA	NA	NA	NA	NA	NO	NO
	E130203B14Rik	RIKEN cDNA E130203B14 gene	NA	NA	NA	NA	NA	340	214.4	430	221.1	320736	NA	NA	NA	NA	NA	NO	NO
	ECSCR	endothelial cell surface expressed chemotaxis and apoptosis regulator	NA	NA	NA	NA	NA	405	249.5	333	168.1	68545	NA	NA	NA	NA	NA	NO	NO
	EFEMP1	EGF containing fibulin-like extracellular matrix protein 1	90	42.8	385	303.2	2202	339	214.2	204	95.5	216616	NA	NA	NA	NA	NA	NO	NO
	EGFL6	EGF-like-domain, multiple 6	NA	NA	NA	NA	NA	NA	NA	NA	NA	NA	124	119.5	306	245.5	436730	NO	NO
	EHD2	EH-domain containing 2	218	90.6	75	50.6	30846	76	50.8	281	141.8	259300	54	51.2	31	15.8	337401	NO	NO
	EMILIN1	elastin microfibril interfacer 1	246	107.8	38	21.9	11117	NA	NA	NA	NA	NA	NA	NA	NA	NA	NA	NO	NO
	ENG	endoglin	186	77.6	151	122.8	2022	NA	NA	NA	NA	NA	NA	NA	NA	NA	NA	NO	NO
	ELN	elastin	NA	NA	NA	NA	NA	483	292.5	133	64.9	13717	NA	NA	NA	NA	NA	NO	NO
	EYA1	eyes absent homolog 1	NA	NA	NA	NA	NA	NA	NA	NA	NA	NA	113	106.4	365	303	30436	NO	NO
	F2R	coagulation factor II (thrombin) receptor	NA	NA	NA	NA	NA	473	289.1	412	211.7	14062	NA	NA	NA	NA	NA	NO	NO
	F2RL2	coagulation factor II (thrombin) receptor-like 2	371	176.5	336	267.7	2151	NA	NA	NA	NA	NA	NA	NA	NA	NA	NA	NO	NO
	FAP	fibroblast activation protein, alpha	118	53.1	16	12.3	2191	NA	NA	NA	NA	NA	NA	NA	NA	NA	NA	NO	NO
	FAM176B	family with sequence similarity 176, member B	NA	NA	NA	NA	NA	330	208.7	71	38	230752	NA	NA	NA	NA	NA	NO	NO
	FAM198B	family with sequence similarity 198, member B	NA	NA	NA	NA	NA	243	156.7	174	82	68659	NA	NA	NA	NA	NA	NO	NO
	FBLN2	fibulin 2	314	143.5	118	91.9	2199	132	87	43	27.6	14115	NA	NA	NA	NA	NA	NO	NO
	FBLN5	fibulin 5	328	149.8	462	355	10516	34	21.4	59	33.5	23876	NA	NA	NA	NA	NA	NO	NO
	FBXL7	F-box and leucine-rich repeat protein 7	65	30.3	339	270.3	23194	NA	NA	NA	NA	NA	NA	NA	NA	NA	NA	NO	NO
	FIBIN	fin bud initiation factor homolog (zebrafish)	138	59.1	68	45.5	387758	NA	NA	NA	NA	NA	NA	NA	NA	NA	NA	NO	NO
	FILIP1L	filamin A interacting protein 1-like	53	27.2	149	122	11259	NA	NA	NA	NA	NA	NA	NA	NA	NA	NA	NO	NO
	FKBP9	FK506 binding protein 9, 63 kDa	260	113.4	324	257.8	11328	15	10.3	95	48.5	27055	45	39.3	69	47	445126	NO	NO
	FLRT2	fibronectin leucine rich transmembrane protein 2	117	51.5	125	95.8	23768	NA	NA	NA	NA	NA	NA	NA	NA	NA	NA	NO	NO
	FRMD6	FERM domain containing 6	48	25.5	135	110.8	122786	NA	NA	NA	NA	NA	NA	NA	NA	NA	NA	NO	NO
	FSCN1	fascin homolog 1, actin-bundling protein (Strongylocentrotus purpuratus)	388	184.3	389	306.6	6624	NA	NA	NA	NA	NA	NA	NA	NA	NA	NA	NO	NO
	FZD1	frizzled homolog 1 (Drosophila)	NA	NA	NA	NA	NA	294	182.8	280	138.7	14362	NA	NA	NA	NA	NA	NO	NO
	FZD2	frizzled homolog 2 (Drosophila)	NA	NA	NA	NA	NA	463	280.3	156	74.7	57265	NA	NA	NA	NA	NA	NO	NO
	GLI3	GLI family zinc finger 3	217	89.8	240	197.5	2737	NA	NA	NA	NA	NA	NA	NA	NA	NA	NA	NO	NO
	GLT8D2	glycosyltransferase 8 domain containing 2	58	27.9	13	12	83468	NA	NA	NA	NA	NA	NA	NA	NA	NA	NA	NO	NO
	GPC6	glypican 6	137	58.9	104	82.1	10082	NA	NA	NA	NA	NA	NA	NA	NA	NA	NA	NO	NO
	GNG11	guanine nucleotide binding protein (G protein), gamma 11	NA	NA	NA	NA	NA	489	294.5	334	169.2	66066	NA	NA	NA	NA	NA	NO	NO
	GPR124	G protein-coupled receptor 124	176	75	121	93.9	25960	182	115.7	72	38.2	78560	NA	NA	NA	NA	NA	NO	NO
	GPX8	glutathione peroxidase 8 (putative)	71	33.6	65	42.3	493869	7	5.5	150	72.6	69590	NA	NA	NA	NA	NA	NO	NO
	GREM1	gremlin 1	309	141.1	153	123.1	26585	NA	NA	NA	NA	NA	NA	NA	NA	NA	NA	NO	NO
	GXYLT2	glucoside xylosyltransferase 2	201	82.7	69	45.7	727936	NA	NA	NA	NA	NA	NA	NA	NA	NA	NA	NO	NO
	HAS2	hyaluronan synthase 2	481	239.5	265	217	3037	NA	NA	NA	NA	NA	NA	NA	NA	NA	NA	NO	NO
	HEG1	HEG homolog 1 (zebrafish)	27	15.9	213	180.6	57493	NA	NA	NA	NA	NA	NA	NA	NA	NA	NA	NO	NO
	HEPH	hephaestin	254	109.8	383	301.5	9843	NA	NA	NA	NA	NA	NA	NA	NA	NA	NA	NO	NO
	HMCN1	hemicentin 1	114	50.7	82	55.5	83872	NA	NA	NA	NA	NA	NA	NA	NA	NA	NA	NO	NO
	GULP1	GULP, engulfment adaptor PTB domain containing 1	NA	NA	NA	NA	NA	327	207.9	130	62.6	70676	NA	NA	NA	NA	NA	NO	NO
	HRC	Hrc protein	NA	NA	NA	NA	NA	NA	NA	NA	NA	NA	166	151.5	245	193.7	553296	NO	NO
	HSPG2	heparan sulfate proteoglycan 2	234	99.9	112	87.5	3339	113	74.9	256	129.4	15530	NA	NA	NA	NA	NA	NO	NO
	INHBA	inhibin, beta A	249	108.8	209	176.3	3624	NA	NA	NA	NA	NA	NA	NA	NA	NA	NA	NO	NO
	ITGA11	integrin, alpha 11	269	117.5	97	73.5	22801	NA	NA	NA	NA	NA	NA	NA	NA	NA	NA	NO	NO
	KDELC1	KDEL (Lys-Asp-Glu-Leu) containing 1	351	161.6	416	322.3	79070	NA	NA	NA	NA	NA	NA	NA	NA	NA	NA	NO	NO
	KIRREL	kin of IRRE like (Drosophila)	69	33.5	161	130.7	55243	NA	NA	NA	NA	NA	NA	NA	NA	NA	NA	NO	NO
	LAMA2	laminin, alpha 2	367	169.4	382	299.7	3908	NA	NA	NA	NA	NA	NA	NA	NA	NA	NA	NO	NO
	KDELR3	KDEL (Lys-Asp-Glu-Leu) endoplasmic reticulum protein retention receptor 3	NA	NA	NA	NA	NA	53	34.6	134	66.5	105785	NA	NA	NA	NA	NA	NO	NO
	LAMB2	laminin, beta 2 (laminin S)	159	65.7	137	111.9	3913	46	30.3	136	68	16779	NA	NA	NA	NA	NA	NO	NO
	LAMC1	laminin, gamma 1 (formerly LAMB2)	91	43.1	226	187.3	3915	83	56.3	188	85.8	226519	NA	NA	NA	NA	NA	NO	NO
	LEPREL2	leprecan-like 2	NA	NA	NA	NA	NA	240	155.1	11	13.4	14789	NA	NA	NA	NA	NA	NO	NO
	LEPREL4	leprecan-like 4	NA	NA	NA	NA	NA	85	56.4	158	76.2	66180	NA	NA	NA	NA	NA	NO	NO
	LGALS7	lectin, galactose binding, soluble 7	NA	NA	NA	NA	NA	89	60	396	201.4	16858	NA	NA	NA	NA	NA	NO	NO
	LEPRE1	leucine proline-enriched proteoglycan (leprecan) 1	340	155.7	145	116.5	64175	NA	NA	NA	NA	NA	NA	NA	NA	NA	NA	NO	NO
	LMCD1	LIM and cysteine-rich domains 1	109	48.1	253	208.1	29995	NA	NA	NA	NA	NA	NA	NA	NA	NA	NA	NO	NO
	LOXL1	lysyl oxidase-like 1	144	61	23	15.7	4016	35	21.6	4	8.5	16949	NA	NA	NA	NA	NA	NO	NO
	LOXL2B	lysyl oxidase-like 2b	NA	NA	NA	NA	NA	NA	NA	NA	NA	NA	93	86.3	80	55	791144	NO	NO
	LOXL3	lysyl oxidase-like 3	NA	NA	NA	NA	NA	416	254.9	102	53.1	16950	NA	NA	NA	NA	NA	NO	NO
	LPAR1	lysophosphatidic acid receptor 1	325	147.8	267	218.1	1902	156	99.5	116	57.8	14745	NA	NA	NA	NA	NA	NO	NO
	LRRC15	leucine rich repeat containing 15	293	132.9	54	33.5	131578	NA	NA	NA	NA	NA	NA	NA	NA	NA	NA	NO	NO
	LRRC17	leucine rich repeat containing 17	187	77.8	142	114.7	10234	NA	NA	NA	NA	NA	129	121.7	9	4.8	321202	NO	NO
	LRRC32	leucine rich repeat containing 32	382	181.8	273	222.6	2615	NA	NA	NA	NA	NA	NA	NA	NA	NA	NA	NO	NO
	LTBP2	latent transforming growth factor beta binding protein 2	104	47.3	24	16.1	4053	350	219.9	131	63.4	16997	NA	NA	NA	NA	NA	NO	NO
	MAMDC2	MAM domain containing 2	480	239.1	330	262.6	256691	NA	NA	NA	NA	NA	NA	NA	NA	NA	NA	NO	NO
	MAGED1	melanoma antigen, family D, 1	NA	NA	NA	NA	NA	149	97.4	431	222.4	94275	NA	NA	NA	NA	NA	NO	NO
	MCAM	melanoma cell adhesion molecule	NA	NA	NA	NA	NA	116	76.3	482	249.8	84004	NA	NA	NA	NA	NA	NO	NO
	MOXD1	monooxygenase, DBH-like 1	262	113.8	172	146.1	26002	NA	NA	NA	NA	NA	NA	NA	NA	NA	NA	NO	NO
	MMP14B	matrix metalloproteinase 14b (membrane-inserted)	NA	NA	NA	NA	NA	NA	NA	NA	NA	NA	57	55.2	17	7.5	566945	NO	NO
	MMP23	matrix metallopeptidase 23	NA	NA	NA	NA	NA	302	189.2	118	58.6	26561	NA	NA	NA	NA	NA	NO	NO
	MRC2	mannose receptor, C type 2	446	219.2	74	48.5	9902	186	118.9	12	13.5	17534	NA	NA	NA	NA	NA	NO	NO
	MXRA5	matrix-remodelling associated 5	158	65.5	42	26.1	25878	NA	NA	NA	NA	NA	NA	NA	NA	NA	NA	NO	NO
	MYOC	myocilin	NA	NA	NA	NA	NA	NA	NA	NA	NA	NA	256	224	187	140.4	548602	NO	NO
	NEXN	nexilin (F actin binding protein)	NA	NA	NA	NA	NA	NA	NA	NA	NA	NA	112	104.5	139	108.5	573301	NO	NO
	NFIX	nuclear factor I/X	NA	NA	NA	NA	NA	389	242.4	432	222.5	18032	NA	NA	NA	NA	NA	NO	NO
	NID1	nidogen 1	NA	NA	NA	NA	NA	8	5.7	76	39.8	18073	NA	NA	NA	NA	NA	NO	NO
	NDN	necdin homolog (mouse)	105	47.4	208	175	4692						NA	NA	NA	NA	NA	NO	NO
	NID2	nidogen 2 (osteonidogen)	85	38.7	154	125.1	22795	342	215.4	113	57.5	18074	NA	NA	NA	NA	NA	NO	NO
	NUAK1	NUAK family, SNF1-like kinase, 1	127	56.3	282	228	9891						NA	NA	NA	NA	NA	NO	NO
	NPR2	natriuretic peptide receptor 2	NA	NA	NA	NA	NA	285	176.9	124	60.8	230103	NA	NA	NA	NA	NA	NO	NO
	OLFML1	olfactomedin-like 1	148	62.3	86	56.5	283298	NA	NA	NA	NA	NA	NA	NA	NA	NA	NA	NO	NO
	OLFML2B	olfactomedin-like 2B	162	67.5	44	26.8	25903	NA	NA	NA	NA	NA	NA	NA	NA	NA	NA	NO	NO
	OLFML3	olfactomedin-like 3	101	47	29	18.3	56944	75	50.4	23	19.8	99543	19	16.3	8	4.6	562022	NO	NO
	OMD	osteomodulin	281	125.7	315	250	4958	NA	NA	NA	NA	NA	NA	NA	NA	NA	NA	NO	NO
	PALLD	palladin, cytoskeletal associated protein	152	63.5	425	329.8	23022	88	59.7	190	86.5	72333	NA	NA	NA	NA	NA	NO	NO
	PARVA	parvin, alpha	111	49.4	192	164.2	55742	9	6.2	462	239.6	57342	NA	NA	NA	NA	NA	NO	NO
	PCDH18	protocadherin 18	196	80.4	132	105.1	54510	NA	NA	NA	NA	NA	NA	NA	NA	NA	NA	NO	NO
	PDGFRA	platelet-derived growth factor receptor, alpha polypeptide	99	46.7	22	15	5156	145	94.5	78	39.9	18595	39	34.5	16	7.2	30745	NO	NO
	PDGFRB	platelet-derived growth factor receptor, beta polypeptide	66	32	39	22.2	5159	110	74.7	40	26.5	18596	NA	NA	NA	NA	NA	NO	NO
	PDLIM7	PDZ and LIM domain 7	NA	NA	NA	NA	NA	NA	NA	NA	NA	NA	106	96.9	184	139.3	393813	NO	NO
	PDPN	podoplanin	265	115.7	18	12.8	10630	122	78.8	139	68.6	14726	NA	NA	NA	NA	NA	NO	NO
	PLOD1	procollagen-lysine, 2-oxoglutarate 5-dioxygenase 1	NA	NA	NA	NA	NA	257	163	491	258.8	18822	56	54.1	92	68.9	777635	NO	NO
	PLOD2	procollagen lysine, 2-oxoglutarate 5-dioxygenase 2	NA	NA	NA	NA	NA	62	38.4	302	150.6	26432	NA	NA	NA	NA	NA	NO	NO
	PLXDC1	plexin domain containing 1	337	153.2	299	238.9	57125	NA	NA	NA	NA	NA	NA	NA	NA	NA	NA	NO	NO
	PMEPA1	prostate transmembrane protein, androgen induced 1	273	118.6	174	149.3	56937	311	197.5	475	246	65112	NA	NA	NA	NA	NA	NO	NO
	PODN	podocan	487	244	111	86.5	127435	NA	NA	NA	NA	NA	NA	NA	NA	NA	NA	NO	NO
	PPIC	peptidylprolyl isomerase C	NA	NA	NA	NA	NA	90	60.3	64	34.5	19038	NA	NA	NA	NA	NA	NO	NO
	PPL	periplakin	NA	NA	NA	NA	NA						289	247	376	314.6	449936	NO	NO
	PRELP	proline arginine-rich end leucine-rich repeat	NA	NA	NA	NA	NA	275	173.8	223	107	116847	NA	NA	NA	NA	NA	NO	NO
	PRICKLE2	prickle homolog 2 (Drosophila)	95	45.2	230	191.9	166336	NA	NA	NA	NA	NA	NA	NA	NA	NA	NA	NO	NO
	PRKCDBP	protein kinase C, delta binding protein	171	70.7	134	107.6	112464	22	15.2	103	53.4	109042	NA	NA	NA	NA	NA	NO	NO
	PRKG1	protein kinase, cGMP-dependent, type I	136	58.7	409	319.8	5592	NA	NA	NA	NA	NA	NA	NA	NA	NA	NA	NO	NO
	PRR16	proline rich 16	258	111.3	224	185.5	51334	NA	NA	NA	NA	NA	NA	NA	NA	NA	NA	NO	NO
	PRRX1	paired related homeobox 1	88	42	31	19.2	5396	191	120.2	91	46.5	18933	NA	NA	NA	NA	NA	NO	NO
	PTGFRN	prostaglandin F2 receptor negative regulator	493	252.4	94	71.2	5738	100	64.9	257	129.5	19221	NA	NA	NA	NA	NA	NO	NO
	PTPRM	protein tyrosine phosphatase, receptor type, M	NA	NA	NA	NA	NA	129	84.8	401	204.3	19274	NA	NA	NA	NA	NA	NO	NO
	PTGIS	prostaglandin I2 (prostacyclin) synthase	251	109.2	109	85.8	5740	NA	NA	NA	NA	NA	NA	NA	NA	NA	NA	NO	NO
	PXDN	peroxidasin homolog (Drosophila)	207	87.5	193	164.8	7837	135	88.6	54	33	69675	NA	NA	NA	NA	NA	NO	NO
	RAB34	RAB34, member of RAS oncogene family	NA	NA	NA	NA	NA	178	113.1	157	75	19376	NA	NA	NA	NA	NA	NO	NO
	RAMP2	receptor (calcitonin) activity modifying protein 2	NA	NA	NA	NA	NA	265	170.3	429	221	54409	NA	NA	NA	NA	NA	NO	NO
	RARRES2	retinoic acid receptor responder (tazarotene induced) 2	239	103.8	232	192.6	5919	495	295.7	266	133.2	56516	NA	NA	NA	NA	NA	NO	NO
	RBMS2	RNA binding motif, single stranded interacting protein 2	343	157.2	375	293.6	5939	152	98	84	42.4	207181	NA	NA	NA	NA	NA	NO	NO
	RCN3	reticulocalbin 3, EF-hand calcium binding domain	338	153.8	81	55.4	57333	78	51.1	16	15.5	52377	458	410.6	183	138.4	415248	NO	NO
	RHOJ	ras homolog family member J	139	59.1	500	377.4	57381	140	90.5	161	77.6	80837	NA	NA	NA	NA	NA	NO	NO
	S100A10B	S100 calcium binding protein A10b	NA	NA	NA	NA	NA	NA	NA	NA	NA	NA	11	9.4	35	18.3	406276	NO	NO
	SCARF2	scavenger receptor class F, member 2	NA	NA	NA	NA	NA	256	163	24	19.9	224024	NA	NA	NA	NA	NA	NO	NO
	SDPR	serum deprivation response	NA	NA	NA	NA	NA	266	170.4	468	241.2	20324	NA	NA	NA	NA	NA	NO	NO
	SELM	selenoprotein M	339	154.8	408	317.8	140606	NA	NA	NA	NA	NA	NA	NA	NA	NA	NA	NO	NO
	SERPINE2	serine (or cysteine) peptidase inhibitor, clade E, member 2	NA	NA	NA	NA	NA	146	94.7	53	32.6	20720	NA	NA	NA	NA	NA	NO	NO
	SERPINF1	serpin peptidase inhibitor, clade F (alpha-2 antiplasmin, pigment epithelium derived factor), member 1	221	91.7	138	112.4	5176	93	60.8	31	23.8	20317	NA	NA	NA	NA	NA	NO	NO
	SERPING1	serpin peptidase inhibitor, clade G (C1 inhibitor), member 1	364	168.6	128	100.6	710	192	120.9	215	103.6	12258	NA	NA	NA	NA	NA	NO	NO
	SMO	smoothened homolog (Drosophila)	NA	NA	NA	NA	NA	305	190.8	207	97.2	319757	NA	NA	NA	NA	NA	NO	NO
	SMOC2	SPARC related modular calcium binding 2	NA	NA	NA	NA	NA	481	291.3	106	54.7	64074	NA	NA	NA	NA	NA	NO	NO
	SFRP2	secreted frizzled-related protein 2	235	100	88	57.6	6423	NA	NA	NA	NA	NA	NA	NA	NA	NA	NA	NO	NO
	SFRP4	secreted frizzled-related protein 4	200	81.8	78	54.4	6424	NA	NA	NA	NA	NA	NA	NA	NA	NA	NA	NO	NO
	si:ch211-251b21.1	si:ch211-251b21.1	NA	NA	NA	NA	NA	NA	NA	NA	NA	NA	336	284.9	434	363.4	571720	NO	NO
	SIX2A	sine oculis-related homeobox 2a	NA	NA	NA	NA	NA	NA	NA	NA	NA	NA	334	284.6	324	263.5	83415	NO	NO
	SLC16A2	solute carrier family 16, member 2 (thyroid hormone transporter)	179	75.8	306	243.5	6567	NA	NA	NA	NA	NA	NA	NA	NA	NA	NA	NO	NO
	SLIT3	slit homolog 3 (Drosophila)	298	134.1	185	160.6	6586	NA	NA	NA	NA	NA	NA	NA	NA	NA	NA	NO	NO
	SNAI2	snail homolog 2 (Drosophila)	30	16.5	63	41	6591	334	212.4	128	61.7	20583	NA	NA	NA	NA	NA	NO	NO
	SORBS3	sorbin and SH3 domain containing 3	NA	NA	NA	NA	NA	370	232.9	289	145.3	20410	NA	NA	NA	NA	NA	NO	NO
	SPARCL1	SPARC-like 1	NA	NA	NA	NA	NA	161	103.7	364	184.3	13602	NA	NA	NA	NA	NA	NO	NO
	SPOCK1	sparc/osteonectin, cwcv and kazal-like domains proteoglycan (testican) 1	116	51.5	106	83.9	6695	NA	NA	NA	NA	NA	NA	NA	NA	NA	NA	NO	NO
	SRL	sarcalumenin	NA	NA	NA	NA	NA	NA	NA	NA	NA	NA	244	211.8	259	201.3	449670	NO	NO
	SULF1	sulfatase 1	173	72.7	99	76.7	23213	244	157.3	177	82.3	240725	NA	NA	NA	NA	NA	NO	NO
	SYDE1	synapse defective 1, Rho GTPase, homolog 1 (C. elegans)	NA	NA	NA	NA	NA	268	170.8	254	128.9	71709	NA	NA	NA	NA	NA	NO	NO
	TENC1	tensin like C1 domain-containing phosphatase	NA	NA	NA	NA	NA	286	179	498	265.3	209039	NA	NA	NA	NA	NA	NO	NO
	TGFB3	transforming growth factor, beta 3	NA	NA	NA	NA	NA	297	183.6	70	37.7	21809	NA	NA	NA	NA	NA	NO	NO
	THBS1	thrombospondin 1	NA	NA	NA	NA	NA	450	273.1	350	178.2	21825	NA	NA	NA	NA	NA	NO	NO
	THBS2	thrombospondin 2	32	19.1	35	19.8	7058	179	113.3	21	19.2	21826	NA	NA	NA	NA	NA	NO	NO
	THBS3	thrombospondin 3	NA	NA	NA	NA	NA	452	275.5	92	46.8	21827	NA	NA	NA	NA	NA	NO	NO
	THBS4B	thrombospondin 4b	NA	NA	NA	NA	NA	NA	NA	NA	NA	NA	81	73.3	59	36.8	252850	NO	NO
	TIMP1	tissue inhibitor of metalloproteinase 1	NA	NA	NA	NA	NA	298	185.3	342	172.5	21857	NA	NA	NA	NA	NA	NO	NO
	THY1	Thy-1 cell surface antigen	94	44.9	80	54.5	7070	NA	NA	NA	NA	NA	NA	NA	NA	NA	NA	NO	NO
	TM4SF1	transmembrane 4 superfamily member 1	NA	NA	NA	NA	NA	54	35.3	419	218.3	17112	NA	NA	NA	NA	NA	NO	NO
	TMEM119	transmembrane protein 119	245	106.7	37	21.2	338773	426	259.2	26	20	231633	NA	NA	NA	NA	NA	NO	NO
	TMEM45A	transmembrane protein 45A	229	97.2	221	184	55076	NA	NA	NA	NA	NA	NA	NA	NA	NA	NA	NO	NO
	TNC	tenascin C	143	60.8	100	77.7	3371	194	122.8	159	76.6	21923	NA	NA	NA	NA	NA	NO	NO
	VASN	vasorin	NA	NA	NA	NA	NA	205	128.3	179	83.3	246154	NA	NA	NA	NA	NA	NO	NO
	VMHC	ventricular myosin heavy chain	NA	NA	NA	NA	NA	NA	NA	NA	NA	NA	223	190.9	344	286.6	30616	NO	NO
	TPST1	tyrosylprotein sulfotransferase 1	289	129	407	315.7	8460	NA	NA	NA	NA	NA	NA	NA	NA	NA	NA	NO	NO
	TSHZ3	teashirt zinc finger homeobox 3	205	85.4	141	113.5	57616	NA	NA	NA	NA	NA	NA	NA	NA	NA	NA	NO	NO
	VCAN	versican	194	80	258	212.5	1462	NA	NA	NA	NA	NA	NA	NA	NA	NA	NA	NO	NO
	VGLL3	vestigial like 3 (Drosophila)	106	47.8	140	113.2	389136	104	69.6	170	80.9	73569	NA	NA	NA	NA	NA	NO	NO
	WISP1	WNT1 inducible signaling pathway protein 1	436	212.2	130	103.9	8840	303	189.5	196	90.4	22402	NA	NA	NA	NA	NA	NO	NO
	WWTR1	WW domain containing transcription regulator 1	NA	NA	NA	NA	NA	11	6.3	320	159.2	97064	NA	NA	NA	NA	NA	NO	NO
	YAP1	yes-associated protein 1	NA	NA	NA	NA	NA	74	50.2	305	151.4	22601	NA	NA	NA	NA	NA	NO	NO
	WNT5A	wingless-type MMTV integration site family, member 5A	294	132.9	261	214.6	7474	NA	NA	NA	NA	NA	NA	NA	NA	NA	NA	NO	NO
	ZNF521	zinc finger protein 521	107	47.9	50	29.4	25925	NA	NA	NA	NA	NA	NA	NA	NA	NA	NA	NO	NO

## Sheet: GO_Term_BP
	GO enrichment analysis using Database for Annotation, Visualization and Integrated Discovery (DAVID) v6.7
	The top ranked (MR scores) co-expressed genes with both MMP2 and SPARC for human and mice are used as input
	Homo Sapiens															Mus musculus
	Category	GO ID	GO Term	Gene Count	% of Genes	PValue	Gene IDs	List Total	Pop Hits	Pop Total	Fold Enrichment	Bonferroni	Benjamini	FDR		Category	GO ID	GO Term	Gene Count	% of Genes	PValue	Gene IDs	List Total	Pop Hits	Pop Total	Fold Enrichment	Bonferroni	Benjamini	FDR
	GOTERM_BP_3	GO:0030198	extracellular matrix organization	27	11.8421	9.16763e-27	1292, 1290, 3339, 1805, 1842, 10631, 9509, 7373, 1289, 151887, 4015, 10516, 1281, 302, 1284, 5156, 11117, 1301, 1303, 3491, 3915, 4060, 1277, 1634, 1278, 2022, 871	174	104	13463	20.0874	3.63955e-24	3.63955e-24	1.27731e-23		GOTERM_BP_3	GO:0030198	extracellular matrix organization	17	9.55056	1.45503e-15	50706, 12831, 12832, 64074, 16007, 15530, 67896, 12825, 16948, 216725, 18595, 18073, 226519, 12406, 53867, 13717, 23876	129	101	13451	17.5506	4.77729e-13	4.77729e-13	1.95399e-12
	GOTERM_BP_3	GO:0009653	anatomical structure morphogenesis	52	22.807	5.05255e-15	7291, 1290, 9510, 3339, 2335, 6423, 1311, 5376, 166336, 4256, 5327, 1289, 5159, 4313, 302, 633, 27122, 1909, 57125, 3491, 7070, 3913, 3915, 1277, 1490, 1278, 3912, 2022, 7078, 4692, 6935, 8038, 7474, 2697, 7041, 10630, 7424, 558, 1462, 6586, 1306, 5156, 1301, 10417, 26585, 2737, 5054, 5396, 4624, 50507, 1634, 84168	174	1197	13463	3.36126	2.02749e-12	1.01374e-12	7.11653e-12		GOTERM_BP_3	GO:0060348	bone development	12	6.74157	1.51769e-08	16009, 14219, 17313, 12153, 12842, 17387, 16011, 15530, 319757, 97064, 17390, 230103	129	118	13451	10.6039	5.02355e-06	2.51178e-06	2.05849e-05
	GOTERM_BP_3	GO:0048731	system development	74	32.4561	1.04205e-14	1293, 7291, 1290, 9510, 3339, 1009, 6591, 54510, 1311, 5376, 3624, 4256, 5327, 9509, 1289, 22801, 2200, 5159, 4313, 1281, 302, 301, 5176, 633, 3488, 3487, 165, 1909, 1513, 57125, 7070, 3491, 6695, 6876, 3913, 3915, 1490, 1277, 7077, 3910, 1278, 7078, 3912, 2022, 4692, 5592, 6935, 6678, 7474, 3908, 2697, 7041, 10630, 10631, 7424, 558, 1462, 4015, 6586, 1306, 5156, 3371, 1301, 1300, 26585, 10417, 1…	174	2330	13463	2.45736	4.14313e-12	1.38101e-12	1.45439e-11		GOTERM_BP_3	GO:0048731	system development	45	25.2809	4.1068e-08	50706, 14219, 16775, 12831, 17313, 12832, 16777, 16779, 20720, 18933, 216725, 21809, 18595, 18596, 12153, 18073, 17387, 57265, 13717, 14062, 68545, 230103, 16009, 12842, 12389, 16007, 16011, 15530, 21923, 12825, 16948, 67916, 21858, 319757, 97064, 21859, 18858, 21857, 209039, 21804, 17390, 14726, 21345, 20317, 14362	129	2027	13451	2.31485	1.35934e-05	4.53116e-06	5.57015e-05
	GOTERM_BP_3	GO:0048513	organ development	59	25.8772	1.66848e-12	7291, 1293, 1290, 9510, 3339, 6591, 54510, 1311, 3624, 4256, 5327, 9509, 1289, 22801, 5159, 2200, 1281, 4313, 302, 301, 633, 3488, 165, 1909, 57125, 3491, 7070, 6876, 3915, 1490, 1277, 3910, 1278, 7078, 3912, 2022, 5592, 6935, 7474, 3908, 2697, 7041, 10630, 10631, 7424, 558, 4015, 6586, 1306, 5156, 3371, 1301, 26585, 2737, 5054, 5396, 9843, 4624, 1634	174	1738	13463	2.62661	6.62372e-10	1.65593e-10	2.32461e-09		GOTERM_BP_3	GO:0030155	regulation of cell adhesion	10	5.61798	2.59441e-07	16775, 14115, 16777, 12842, 21825, 18073, 64074, 17387, 16007, 67896	129	94	13451	11.0927	8.58713e-05	2.14685e-05	0.000351886
	GOTERM_BP_3	GO:0009611	response to wounding	27	11.8421	3.86312e-09	83872, 2335, 10630, 3678, 5327, 1289, 1462, 8460, 2151, 3075, 4015, 10516, 1281, 30008, 301, 5156, 3371, 3487, 5054, 716, 3913, 50507, 715, 1490, 710, 2022, 7078	174	530	13463	3.94167	1.53366e-06	3.06732e-07	5.3824e-06		GOTERM_BP_3	GO:0048513	organ development	37	20.7865	1.22448e-06	50706, 14219, 16775, 12831, 17313, 12832, 16777, 18933, 216725, 21809, 18595, 18596, 12153, 18073, 17387, 57265, 13717, 14062, 68545, 12842, 12389, 16007, 15530, 21923, 12825, 16948, 67916, 319757, 97064, 21859, 21857, 209039, 21804, 17390, 21345, 14726, 14362	129	1663	13451	2.31993	0.00040522	8.10571e-05	0.00166078
	GOTERM_BP_3	GO:0031589	cell-substrate adhesion	13	5.70175	4.30808e-09	10516, 1281, 9358, 22795, 2335, 1842, 7070, 3915, 1490, 84168, 22801, 3912, 87	174	98	13463	10.2638	1.71031e-06	2.85051e-07	6.00235e-06		GOTERM_BP_3	GO:0009888	tissue development	20	11.236	9.18617e-06	14219, 50706, 17313, 12831, 12832, 12842, 12389, 15530, 21923, 18933, 216725, 319757, 21859, 18596, 12153, 21804, 13717, 57265, 14062, 14362	129	638	13451	3.26869	0.00303602	0.000506644	0.0124587
	GOTERM_BP_3	GO:0009888	tissue development	30	13.1579	6.39338e-09	7291, 1290, 3339, 6591, 7474, 7041, 4256, 10631, 7424, 9509, 1289, 5159, 1281, 301, 3371, 1301, 3488, 26585, 2737, 5054, 1909, 5396, 4624, 3915, 1490, 1277, 1278, 2022, 7078, 6935	174	665	13463	3.49054	2.53817e-06	3.62596e-07	8.90775e-06		GOTERM_BP_3	GO:0031589	cell-substrate adhesion	7	3.93258	1.61009e-05	14219, 18074, 69538, 18073, 20410, 53867, 14268	129	57	13451	12.8052	0.00531525	0.000761057	0.0218358
	GOTERM_BP_3	GO:0009887	organ morphogenesis	27	11.8421	1.39559e-08	7291, 1290, 9510, 3339, 1311, 7041, 4256, 558, 7424, 1289, 5159, 6586, 4313, 5156, 1301, 26585, 2737, 7070, 5396, 4624, 1277, 1490, 1634, 1278, 2022, 3912, 6935	174	564	13463	3.70405	5.54046e-06	6.92559e-07	1.94444e-05		GOTERM_BP_3	GO:0045785	positive regulation of cell adhesion	6	3.37079	5.19757e-05	14115, 21825, 18073, 64074, 16007, 67896	129	43	13451	14.5495	0.0170573	0.00214824	0.070473
	GOTERM_BP_3	GO:0044259	multicellular organismal macromolecule metabolic process	7	3.07018	2.32815e-06	9697, 1281, 4313, 1277, 9509, 1289, 871	174	31	13463	17.4714	0.000923851	0.000102692	0.00324371		GOTERM_BP_3	GO:0044259	multicellular organismal macromolecule metabolic process	5	2.80899	7.17265e-05	209039, 12406, 17387, 216725, 17390	129	24	13451	21.7232	0.0234627	0.00263456	0.0972406
	GOTERM_BP_3	GO:0048646	anatomical structure formation involved in morphogenesis	18	7.89474	2.89294e-06	7291, 1306, 4313, 302, 9510, 6423, 8038, 2737, 5376, 1909, 57125, 3491, 7070, 4624, 7424, 1490, 1277, 2022	174	352	13463	3.9566	0.00114784	0.000114843	0.00403059		GOTERM_BP_4	GO:0001501	skeletal system development	17	9.55056	9.30368e-09	16009, 14219, 17313, 12832, 12842, 15530, 16011, 18933, 21809, 97064, 319757, 18595, 18596, 12153, 17387, 17390, 230103	124	285	13138	6.31992	4.60531e-06	4.60531e-06	1.33787e-05
	GOTERM_BP_3	GO:0006928	cell motion	21	9.21053	3.0602e-06	7291, 301, 800, 2335, 10417, 7431, 115908, 6695, 7424, 3915, 3678, 5327, 1490, 1289, 22801, 2022, 1462, 4692, 5592, 6586, 5159	174	475	13463	3.42073	0.00121416	0.00011044	0.00426363		GOTERM_BP_4	GO:0001503	ossification	11	6.17978	5.34212e-08	16009, 14219, 17313, 12153, 12842, 17387, 16011, 15530, 319757, 97064, 17390	124	106	13138	10.995	2.64431e-05	1.32217e-05	7.682e-05
	GOTERM_BP_3	GO:0016477	cell migration	15	6.57895	1.30327e-05	7291, 2335, 115908, 7424, 3915, 3678, 5327, 1490, 1289, 2022, 1462, 22801, 4692, 5592, 5159	174	276	13463	4.20508	0.00516064	0.000431074	0.0181566		GOTERM_BP_4	GO:0010810	regulation of cell-substrate adhesion	8	4.49438	7.6605e-08	14115, 12842, 21825, 18073, 64074, 17387, 16007, 67896	124	40	13138	21.1903	3.79187e-05	1.26397e-05	0.000110158
	GOTERM_BP_3	GO:0030154	cell differentiation	42	18.4211	1.67412e-05	7291, 5919, 3339, 2335, 25925, 8038, 6423, 7474, 5376, 3624, 2697, 4256, 7041, 7424, 1462, 6586, 1306, 5156, 301, 5176, 3371, 1301, 3488, 10417, 2737, 1909, 716, 7070, 9843, 3913, 4624, 3915, 1490, 7077, 1277, 84168, 3910, 3912, 2022, 6424, 5592, 4692	174	1637	13463	1.98515	0.00662427	0.000511124	0.0233226		GOTERM_BP_4	GO:0001944	vasculature development	15	8.42697	8.65976e-08	14219, 12831, 16775, 12842, 12389, 16007, 18933, 12825, 16948, 67916, 319757, 17387, 17390, 68545, 14726	124	250	13138	6.3571	4.28649e-05	1.07164e-05	0.000124528
	GOTERM_BP_3	GO:0042127	regulation of cell proliferation	26	11.4035	2.44607e-05	9510, 5376, 6678, 2697, 7041, 1805, 7424, 4921, 64175, 5159, 301, 5156, 3489, 3488, 2737, 5054, 1909, 3490, 5396, 50507, 3915, 7077, 2022, 3912, 4692, 6935	174	787	13463	2.55618	0.009664	0.000693402	0.0340751		GOTERM_BP_4	GO:0030155	regulation of cell adhesion	10	5.61798	2.2428e-07	16775, 14115, 16777, 12842, 21825, 18073, 64074, 17387, 16007, 67896	124	94	13138	11.2714	0.000111012	2.22035e-05	0.000322515
	GOTERM_BP_3	GO:0035295	tube development	13	5.70175	2.70791e-05	7291, 5156, 26585, 2737, 7474, 1909, 4256, 3491, 10630, 9509, 1490, 2022, 4015	174	220	13463	4.57207	0.010693	0.000716446	0.0377221		GOTERM_BP_4	GO:0048513	organ development	37	20.7865	7.52651e-07	50706, 14219, 16775, 12831, 17313, 12832, 16777, 18933, 216725, 21809, 18595, 18596, 12153, 18073, 17387, 57265, 13717, 14062, 68545, 12842, 12389, 16007, 15530, 21923, 12825, 16948, 67916, 319757, 97064, 21859, 21857, 209039, 21804, 17390, 21345, 14726, 14362	124	1663	13138	2.35731	0.000372493	6.20918e-05	0.00108231
	GOTERM_BP_3	GO:0060348	bone development	10	4.38596	2.91166e-05	1513, 4256, 1290, 4313, 1490, 3339, 1277, 1009, 3488, 6678	174	123	13463	6.29053	0.0114929	0.000722206	0.0405599		GOTERM_BP_4	GO:0030199	collagen fibril organization	6	3.37079	1.1963e-06	12831, 12832, 12406, 12825, 216725, 16948	124	21	13138	30.2719	0.000591995	8.45922e-05	0.00172028
	GOTERM_BP_3	GO:0048870	cell motility	15	6.57895	4.24117e-05	7291, 2335, 115908, 7424, 3915, 3678, 5327, 1490, 1289, 2022, 1462, 22801, 4692, 5592, 5159	174	307	13463	3.78047	0.0166968	0.000989969	0.0590751		GOTERM_BP_4	GO:0010811	positive regulation of cell-substrate adhesion	6	3.37079	4.53738e-06	14115, 21825, 18073, 64074, 16007, 67896	124	27	13138	23.5448	0.00224349	0.000280712	0.00652459
	GOTERM_BP_4	GO:0030199	collagen fibril organization	14	6.14035	1.04652e-17	1281, 1290, 302, 1301, 1303, 1805, 4060, 9509, 1277, 7373, 1289, 1278, 871, 4015	172	29	13174	36.9759	6.66633e-15	6.66633e-15	1.55828e-14		GOTERM_BP_4	GO:0009888	tissue development	20	11.236	7.07982e-06	14219, 50706, 17313, 12831, 12832, 12842, 12389, 15530, 21923, 18933, 216725, 319757, 21859, 18596, 12153, 21804, 13717, 57265, 14062, 14362	124	638	13138	3.32137	0.00349839	0.000389315	0.0101803
	GOTERM_BP_4	GO:0001501	skeletal system development	29	12.7193	8.39288e-16	7291, 1290, 3339, 1009, 1311, 7474, 6678, 3624, 4256, 10631, 5159, 2200, 1281, 4313, 302, 5156, 1301, 3488, 1300, 3487, 1303, 165, 2737, 1513, 5396, 1277, 1490, 1278, 6935	172	319	13174	6.963	5.6577e-13	2.82885e-13	1.32117e-12		GOTERM_BP_4	GO:0045785	positive regulation of cell adhesion	6	3.37079	4.7999e-05	14115, 21825, 18073, 64074, 16007, 67896	124	43	13138	14.7839	0.02348	0.00237319	0.0690008
	GOTERM_BP_4	GO:0048513	organ development	59	25.8772	2.3775e-12	7291, 1293, 1290, 9510, 3339, 6591, 54510, 1311, 3624, 4256, 5327, 9509, 1289, 22801, 5159, 2200, 1281, 4313, 302, 301, 633, 3488, 165, 1909, 57125, 3491, 7070, 6876, 3915, 1490, 1277, 3910, 1278, 7078, 3912, 2022, 5592, 6935, 7474, 3908, 2697, 7041, 10630, 10631, 7424, 558, 4015, 6586, 1306, 5156, 3371, 1301, 26585, 2737, 5054, 5396, 9843, 4624, 1634	172	1738	13174	2.60011	1.51449e-09	5.04832e-10	3.5402e-09		GOTERM_BP_4	GO:0032963	collagen metabolic process	5	2.80899	5.64424e-05	209039, 12406, 17387, 216725, 17390	124	23	13138	23.033	0.0275531	0.00253676	0.0811339
	GOTERM_BP_4	GO:0001944	vasculature development	20	8.77193	6.2384e-10	1306, 4313, 1281, 302, 633, 1909, 57125, 5396, 3491, 7070, 10630, 7424, 5327, 1490, 1277, 1289, 3910, 1278, 2022, 4015	172	251	13174	6.10303	3.97386e-07	9.93466e-08	9.28909e-07		GOTERM_BP_4	GO:0030324	lung development	8	4.49438	8.06324e-05	18595, 14219, 17313, 17387, 216725, 16948, 21809, 14726	124	111	13138	7.63615	0.0391286	0.0033207	0.115887
	GOTERM_BP_4	GO:0009888	tissue development	30	13.1579	7.85373e-09	7291, 1290, 3339, 6591, 7474, 7041, 4256, 10631, 7424, 9509, 1289, 5159, 1281, 301, 3371, 1301, 3488, 26585, 2737, 5054, 1909, 5396, 4624, 3915, 1490, 1277, 1278, 2022, 7078, 6935	172	665	13174	3.45532	5.00281e-06	1.00056e-06	1.16943e-05		GOTERM_BP_4	GO:0030323	respiratory tube development	8	4.49438	9.02856e-05	18595, 14219, 17313, 17387, 216725, 16948, 21809, 14726	124	113	13138	7.501	0.0437093	0.00343205	0.129753
	GOTERM_BP_4	GO:0009887	organ morphogenesis	27	11.8421	1.68553e-08	7291, 1290, 9510, 3339, 1311, 7041, 4256, 558, 7424, 1289, 5159, 6586, 4313, 5156, 1301, 26585, 2737, 7070, 5396, 4624, 1277, 1490, 1634, 1278, 2022, 3912, 6935	172	564	13174	3.66669	1.07367e-05	1.78947e-06	2.50978e-05		GOTERM_BP_5	GO:0060348	bone development	12	6.74157	7.76283e-09	16009, 14219, 17313, 12153, 12842, 17387, 16011, 15530, 319757, 97064, 17390, 230103	111	118	12272	11.2432	3.99785e-06	3.99785e-06	1.12253e-05
	GOTERM_BP_4	GO:0032964	collagen biosynthetic process	5	2.19298	1.35678e-07	9697, 1281, 1277, 1289, 871	172	5	13174	76.593	8.64233e-05	1.23466e-05	0.000202027		GOTERM_BP_5	GO:0001944	vasculature development	15	8.42697	4.75475e-08	14219, 12831, 16775, 12842, 12389, 16007, 18933, 12825, 16948, 67916, 319757, 17387, 17390, 68545, 14726	111	250	12272	6.63351	2.44867e-05	1.22434e-05	6.87549e-05
	GOTERM_BP_4	GO:0042060	wound healing	15	6.57895	1.869e-07	10516, 1281, 30008, 5156, 83872, 2335, 5054, 3678, 5327, 1289, 2022, 710, 7078, 2151, 4015	172	191	13174	6.01516	0.000119048	1.48818e-05	0.000278297		GOTERM_BP_5	GO:0010810	regulation of cell-substrate adhesion	8	4.49438	5.60273e-08	14115, 12842, 21825, 18073, 64074, 17387, 16007, 67896	111	40	12272	22.1117	2.88536e-05	9.61797e-06	8.10168e-05
	GOTERM_BP_4	GO:0032963	collagen metabolic process	7	3.07018	1.30227e-06	9697, 1281, 4313, 1277, 9509, 1289, 871	172	28	13174	19.1483	0.000829202	9.21675e-05	0.00193908		GOTERM_BP_5	GO:0001568	blood vessel development	14	7.86517	2.64452e-07	14219, 12831, 16775, 12842, 12389, 16007, 18933, 12825, 16948, 67916, 319757, 17387, 17390, 68545	111	244	12272	6.34352	0.000136183	3.40476e-05	0.000382403
	GOTERM_BP_4	GO:0048705	skeletal system morphogenesis	11	4.82456	1.8882e-06	4256, 4313, 5396, 5156, 1490, 3339, 1277, 1301, 2737, 6935, 5159	172	112	13174	7.52253	0.00120206	0.000120271	0.00281153		GOTERM_BP_5	GO:0009888	tissue development	20	11.236	3.45174e-06	14219, 50706, 17313, 12831, 12832, 12842, 12389, 15530, 21923, 18933, 216725, 319757, 21859, 18596, 12153, 21804, 13717, 57265, 14062, 14362	111	638	12272	3.46579	0.00177607	0.000355466	0.00499118
	GOTERM_BP_4	GO:0007160	cell-matrix adhesion	10	4.38596	2.21186e-06	10516, 1281, 9358, 7070, 1842, 22795, 1490, 2335, 22801, 87	172	89	13174	8.60596	0.00140796	0.000128079	0.00329344		GOTERM_BP_5	GO:0010811	positive regulation of cell-substrate adhesion	6	3.37079	3.64291e-06	14115, 21825, 18073, 64074, 16007, 67896	111	27	12272	24.5686	0.00187434	0.000312635	0.00526761
	GOTERM_BP_4	GO:0048646	anatomical structure formation involved in morphogenesis	18	7.89474	3.28743e-06	7291, 1306, 4313, 302, 9510, 6423, 8038, 2737, 5376, 1909, 57125, 3491, 7070, 4624, 7424, 1490, 1277, 2022	172	352	13174	3.91669	0.00209191	0.000174493	0.00489493		GOTERM_BP_5	GO:0045785	positive regulation of cell adhesion	6	3.37079	3.87546e-05	14115, 21825, 18073, 64074, 16007, 67896	111	43	12272	15.4268	0.0197611	0.00284722	0.0560255
	GOTERM_BP_4	GO:0016477	cell migration	15	6.57895	1.45148e-05	7291, 2335, 115908, 7424, 3915, 3678, 5327, 1490, 1289, 2022, 1462, 22801, 4692, 5592, 5159	172	276	13174	4.16266	0.0092034	0.000710979	0.0216107
	GOTERM_BP_4	GO:0001503	ossification	10	4.38596	1.83457e-05	1513, 4256, 1290, 4313, 1490, 3339, 1277, 1009, 3488, 6678	172	115	13174	6.66026	0.0116183	0.000834388	0.0273136
	GOTERM_BP_4	GO:0010810	regulation of cell-substrate adhesion	7	3.07018	2.66853e-05	3491, 10085, 1842, 2199, 1277, 11117, 151887	172	46	13174	11.6555	0.0168551	0.00113261	0.0397274
	GOTERM_BP_4	GO:0010811	positive regulation of cell-substrate adhesion	6	2.63158	2.68143e-05	3491, 10085, 1842, 2199, 11117, 151887	172	28	13174	16.4128	0.0169359	0.00106699	0.0399195
	GOTERM_BP_4	GO:0042127	regulation of cell proliferation	26	11.4035	2.86322e-05	9510, 5376, 6678, 2697, 7041, 1805, 7424, 4921, 64175, 5159, 301, 5156, 3489, 3488, 2737, 5054, 1909, 3490, 5396, 50507, 3915, 7077, 2022, 3912, 4692, 6935	172	787	13174	2.53039	0.0180737	0.00107231	0.0426254
	GOTERM_BP_4	GO:0048870	cell motility	15	6.57895	4.70791e-05	7291, 2335, 115908, 7424, 3915, 3678, 5327, 1490, 1289, 2022, 1462, 22801, 4692, 5592, 5159	172	307	13174	3.74233	0.0295449	0.00166473	0.0700787
	GOTERM_BP_4	GO:0051216	cartilage development	8	3.50877	4.75507e-05	4256, 5396, 1490, 3339, 1277, 1301, 6935, 7474	172	74	13174	8.28033	0.0298364	0.00159297	0.0707804
	GOTERM_BP_4	GO:0034446	substrate adhesion-dependent cell spreading	4	1.75439	7.23872e-05	3915, 84168, 2335, 3912	172	7	13174	43.7674	0.0450653	0.00230296	0.107732
	GOTERM_BP_4	GO:0030155	regulation of cell adhesion	10	4.38596	7.32713e-05	3491, 10085, 1842, 2199, 1277, 11117, 3910, 151887, 2022, 3908	172	137	13174	5.59073	0.045603	0.00222017	0.109047
	GOTERM_BP_5	GO:0001944	vasculature development	20	8.77193	9.46715e-10	1306, 4313, 1281, 302, 633, 1909, 57125, 5396, 3491, 7070, 10630, 7424, 5327, 1490, 1277, 1289, 3910, 1278, 2022, 4015	165	251	12292	5.93601	6.47553e-07	6.47553e-07	1.42329e-06
	GOTERM_BP_5	GO:0001568	blood vessel development	19	8.33333	4.33553e-09	1306, 4313, 1281, 302, 633, 1909, 57125, 5396, 3491, 7070, 7424, 5327, 1490, 1277, 1289, 3910, 1278, 2022, 4015	165	245	12292	5.77732	2.9655e-06	1.48275e-06	6.51801e-06
	GOTERM_BP_5	GO:0009888	tissue development	30	13.1579	1.35211e-08	7291, 1290, 3339, 6591, 7474, 7041, 4256, 10631, 7424, 9509, 1289, 5159, 1281, 301, 3371, 1301, 3488, 26585, 2737, 5054, 1909, 5396, 4624, 3915, 1490, 1277, 1278, 2022, 7078, 6935	165	665	12292	3.36077	9.24838e-06	3.0828e-06	2.03275e-05
	GOTERM_BP_5	GO:0009887	organ morphogenesis	27	11.8421	2.77938e-08	7291, 1290, 9510, 3339, 1311, 7041, 4256, 558, 7424, 1289, 5159, 6586, 4313, 5156, 1301, 26585, 2737, 7070, 5396, 4624, 1277, 1490, 1634, 1278, 2022, 3912, 6935	165	564	12292	3.56634	1.90108e-05	4.75273e-06	4.17851e-05
	GOTERM_BP_5	GO:0032964	collagen biosynthetic process	5	2.19298	1.51188e-07	9697, 1281, 1277, 1289, 871	165	5	12292	74.497	0.000103407	2.06823e-05	0.000227294
	GOTERM_BP_5	GO:0048705	skeletal system morphogenesis	11	4.82456	2.38734e-06	4256, 4313, 5396, 5156, 1490, 3339, 1277, 1301, 2737, 6935, 5159	165	112	12292	7.31667	0.00163161	0.00027212	0.00358906
	GOTERM_BP_5	GO:0016477	cell migration	15	6.57895	1.9379e-05	7291, 2335, 115908, 7424, 3915, 3678, 5327, 1490, 1289, 2022, 1462, 22801, 4692, 5592, 5159	165	276	12292	4.04875	0.0131679	0.00189183	0.0291302
	GOTERM_BP_5	GO:0010811	positive regulation of cell-substrate adhesion	6	2.63158	3.04925e-05	3491, 10085, 1842, 2199, 11117, 151887	165	28	12292	15.9636	0.0206412	0.00260375	0.0458324
	GOTERM_BP_5	GO:0010810	regulation of cell-substrate adhesion	7	3.07018	3.09998e-05	3491, 10085, 1842, 2199, 1277, 11117, 151887	165	46	12292	11.3365	0.020981	0.00235325	0.0465948
	GOTERM_BP_5	GO:0043588	skin development	6	2.63158	3.64501e-05	1290, 1281, 1277, 9509, 1289, 1278	165	29	12292	15.4132	0.024624	0.00249012	0.0547848
	GOTERM_BP_5	GO:0060348	bone development	10	4.38596	3.86035e-05	1513, 4256, 1290, 4313, 1490, 3339, 1277, 1009, 3488, 6678	165	123	12292	6.05666	0.0260597	0.0023976	0.0580206
	GOTERM_BP_5	GO:0051216	cartilage development	8	3.50877	5.62539e-05	4256, 5396, 1490, 3339, 1277, 1301, 6935, 7474	165	74	12292	8.05373	0.0377478	0.00320143	0.0845384

## Sheet: TF_Enrichment
	Transcription factor enrichment analysis using WEB-based GEne SeT AnaLysis Toolkit (WebGestalt) v2
	The top ranked (MR scores) co-expressed genes with both Mmp2 and Sparc for human and mice are used as input
	Cut-off criteria: p<0.001 adjusted with hypergeometric statistical analysis; Bonferroni multiple test adjustment; a minimum of 10 genes
	Homo Sapiens						Mus musculus
	Enriched TFs	TF binding sites	Gene Count	Entrez Gene IDs	Statistics		Enriched TFs	TF binding sites	Gene Count	Entrez Gene IDs	Statistics
	NFAT	hsa_TGGAAA_V$NFAT_Q4_01	61	1634 8483 4052 115908 9902 3339 2335 4256 4921 23213 6586 283298 5156 3037 3490 7474 23452 2331 54829 1490 8406 284119 6925 3491 5396 800 56944 25925 7291 871 4016 3624 5939 4015 2191 7424 26585 9509 54796 389136 5376 7431 8038 4958 1513 84168 387758 1303 1909 81035 11167 151887 6424 1462 3488 57333 716 4053 1278 127435 1307	C=1871;O=61;E=9.89;R=6.17;rawP=4.85e-31;adjP=2.86e-29		NFAT	mmu_TGGAAA_V$NFAT_Q4_01	49	207181 216725 21961 17313 12778 16997 12406 22601 16948 15530 16009 14219 22352 84004 107581 18032 14314 14264 21827 26360 18858 12816 13179 18595 73569 17534 22004 17387 75723 19285 67896 16949 109624 52377 99543 16011 21809 26432 116847 14268 18933 20410 56516 12843 240725 16007 18214 69538 29817	C=1718;O=49;E=5.23;R=9.38;rawP=2.08e-33;adjP=7.70e-32
	FOXO4	hsa_TTGTTT_V$FOXO4_01	49	79827 1634 4681 54510 9902 3339 2335 3489 8076 6586 1009 5156 3037 83872 27286 7474 2202 6764 3491 6925 5396 6567 51339 25925 7291 1805 5159 50507 3624 5939 55243 4015 3910 3915 54796 389136 1277 253827 23022 4958 1513 301 81035 11167 151887 716 1278 10234 1842	C=2037;O=49;E=10.77;R=4.55;rawP=3.43e-19;adjP=2.02e-17		LEF1	mmu_CTTTGT_V$LEF1_Q2	40	14062 207181 16775 12778 14362 68659 16948 14230 20324 22352 17965 18032 16950 14264 21827 26360 27280 19221 12816 18595 73569 83397 17387 66180 75723 67896 109624 99543 53867 14199 12552 26432 18933 66066 239337 18074 16007 12825 246154 12842	C=1814;O=40;E=5.52;R=7.25;rawP=4.95e-23;adjP=1.83e-21
	MAZ	hsa_GGGAGGRR_V$MAZ_Q6	51	8483 9902 5118 3339 3489 4256 23621 4921 57124 6586 9510 1301 5327 6649 30008 7474 6764 1490 11117 8406 284119 6925 6567 6678 800 4313 25925 6935 22801 4237 51334 1805 6876 60681 1290 6423 54796 1277 3678 10979 7431 1303 11096 10631 2200 1462 140606 112464 1278 4624 79901	C=2250;O=51;E=11.90;R=4.29;rawP=6.89e-19;adjP=4.07e-17		MAZ	mmu_GGGAGGRR_V$MAZ_Q6	41	12153 12832 21961 17313 70445 14230 50706 15530 14219 22352 18032 16950 21827 14118 12816 12830 17534 22004 83397 209039 17387 66180 18542 19285 75723 218952 109624 18791 53867 21809 116847 20410 12843 21345 109042 94275 18214 54409 246154 20657 12842	C=2104;O=41;E=6.40;R=6.41;rawP=1.22e-21;adjP=4.51e-20
	LEF1	hsa_CTTTGT_V$LEF1_Q2	45	4681 115908 54510 3489 6586 1301 1009 2192 5156 83872 1281 23452 2331 6764 8406 3491 5396 51339 800 56944 25925 166336 4237 60681 55243 4015 2191 3910 2697 1277 54796 389136 81792 7431 4958 5738 10082 1303 22795 11096 151887 1462 1306 10234 1842	C=1939;O=45;E=10.25;R=4.39;rawP=4.76e-17;adjP=2.81e-15		PAX4	mmu_GGGTGGRR_V$PAX4_03	30	207181 21961 12835 26362 15530 22352 17965 18032 21827 18858 224024 67916 13179 19285 218952 18791 16011 21809 53867 14199 116847 18933 239337 18074 13717 56516 16779 94275 231633 12842	C=1207;O=30;E=3.67;R=8.17;rawP=9.27e-19;adjP=3.43e-17
	PAX4	hsa_GGGTGGRR_V$PAX4_03	35	79827 1634 4681 3339 3489 338773 5327 1293 7474 11117 284119 6925 5396 6567 6678 25925 3913 6935 5939 1277 5376 3678 81792 10979 7431 5919 387758 22795 11096 558 1462 4692 3488 5054 127435	C=1278;O=35;E=6.76;R=5.18;rawP=1.77e-15;adjP=1.04e-13		FOXO4	mmu_TTGTTT_V$FOXO4_01	34	72333 16775 13602 16948 15530 17965 18032 14314 107589 21827 320183 19274 67916 13179 12830 18595 73569 17534 216616 67896 21809 12552 18933 14268 20410 66066 18596 56516 12843 16007 226519 17112 12842 50530	C=1879;O=34;E=5.72;R=5.95;rawP=5.27e-17;adjP=1.95e-15
	TATA	hsa_TATAAA_V$TATA_01	34	5999 115908 2335 4256 23213 9510 2202 1893 6764 1490 3491 6925 800 7291 1805 3624 10516 7058 1277 54796 389136 10082 301 11096 10631 56937 4969 57333 5054 1278 4624 3487 1300 57616	C=1276;O=34;E=6.75;R=5.04;rawP=1.03e-14;adjP=6.08e-13		SRF	mmu_V$SRF_Q6	15	70445 20324 107589 21825 67916 22004 109624 98932 21804 116847 239337 12843 21345 80837 12842	C=227;O=15;E=0.69;R=21.72;rawP=5.74e-16;adjP=2.12e-14
	NF1	hsa_TGCCAAR_V$NF1_Q6	25	54751 3489 6586 27286 2331 11117 3491 6925 51339 800 3913 26002 51334 5939 2191 6423 54796 8038 4958 81035 7078 10631 4969 4053 127435	C=709;O=25;E=3.75;R=6.67;rawP=1.06e-13;adjP=6.25e-12		SRF	mmu_V$SRF_Q4	14	12406 20324 14219 107589 21825 67916 83397 22004 17387 109624 98932 21804 21345 80837	C=210;O=14;E=0.64;R=21.92;rawP=4.89e-15;adjP=1.81e-13
	TEF1	hsa_WGGAATGY_V$TEF1_Q6	17	4837 3489 5156 27286 6764 284119 1490 3491 51339 6678 56944 3913 3624 26585 11167 112464 4624	C=370;O=17;E=1.96;R=8.69;rawP=1.84e-11;adjP=1.09e-09		TEF1	mmu_WGGAATGY_V$TEF1_Q6	16	207181 14219 14314 224024 12830 18595 209039 19285 99543 53867 64074 12389 16779 18073 16007 109042	C=345;O=16;E=1.05;R=15.25;rawP=1.53e-14;adjP=5.66e-13
	FREAC2	hsa_RTAAACA_V$FREAC2_01	25	1634 54510 3339 3489 23213 83872 2202 1490 3491 6925 800 25925 3624 26585 2697 389136 54796 8038 22795 81035 11167 1462 558 5740 302	C=907;O=25;E=4.80;R=5.21;rawP=2.21e-11;adjP=1.30e-09		E12	mmu_CAGGTG_V$E12_Q6	34	72333 16775 21961 12778 16997 17022 20324 26362 84004 17965 18032 57265 107589 21827 18858 16858 12816 13179 18595 83397 78560 216616 65112 16011 21809 116847 26432 20410 20720 64074 13717 12843 240725 12842	C=2292;O=34;E=6.97;R=4.88;rawP=1.73e-14;adjP=6.40e-13
	AP1	hsa_TGANTCA_V$AP1_C	27	115908 3339 165 3489 9891 131578 5156 27286 1893 284119 9843 2151 6678 5159 2191 3915 1290 2697 1277 5376 4958 83468 3554 112464 127435 1307 256691	C=1104;O=27;E=5.84;R=4.63;rawP=4.91e-11;adjP=2.90e-09		SRF	mmu_V$SRF_Q5_01	13	70445 20324 107589 21825 21859 67916 22004 109624 98932 21804 21345 80837 12842	C=204;O=13;E=0.62;R=20.95;rawP=8.47e-14;adjP=3.13e-12
	SRF	hsa_V$SRF_Q6	13	10398 57124 7474 800 57381 6935 6876 1277 81792 87 1278 127435 7041	C=239;O=13;E=1.26;R=10.29;rawP=5.97e-10;adjP=3.52e-08		ETS2	mmu_RYTTCCTG_V$ETS2_B	22	70445 12835 20324 230103 14314 16950 18595 21857 21826 22004 209039 78560 67896 109624 21809 14199 66066 18596 56516 105785 54409 80837	C=990;O=22;E=3.01;R=7.31;rawP=5.12e-13;adjP=1.89e-11
	RP58	hsa_V$RP58_01	12	8483 4052 5118 9891 283298 1281 27286 9509 83468 81035 127435 1307	C=204;O=12;E=1.08;R=11.13;rawP=1.14e-09;adjP=6.73e-08		SRF	mmu_V$SRF_C	12	70445 84004 107589 21825 83397 109624 98932 21804 12843 21345 16007 80837	C=198;O=12;E=0.60;R=19.92;rawP=1.42e-12;adjP=5.25e-11
	LEF1	hsa_CTTTGA_V$LEF1_Q2	26	1634 115908 54510 23621 4921 23213 1301 3037 83872 5396 6925 1289 25925 3913 633 10630 51334 3624 6423 81792 8038 56937 25960 1306 716 57616	C=1208;O=26;E=6.39;R=4.07;rawP=1.70e-09;adjP=1.00e-07		SP1	mmu_GGGCGGR_V$SP1_Q6	34	216725 56693 14230 26362 56264 22352 16950 21827 21859 12816 67916 12830 21857 83397 22004 17387 18542 66180 19285 65112 18791 52377 319757 53867 21804 18933 13717 27055 12843 68303 54409 19376 12842 29817	C=2704;O=34;E=8.22;R=4.13;rawP=1.79e-12;adjP=6.62e-11
	MEF2	hsa_YTATTTTNR_V$MEF2_02	19	115908 8082 5156 3037 1490 5396 51339 3913 7291 4015 7077 81792 3908 23022 4958 1513 9358 1278 4624	C=691;O=19;E=3.65;R=5.20;rawP=6.49e-09;adjP=3.83e-07		NFAT	mmu_V$NFAT_Q6	12	207181 13602 15530 16009 107581 22402 21809 26432 240725 94275 12825 18214	C=228;O=12;E=0.69;R=17.30;rawP=7.46e-12;adjP=2.76e-10
	CHX10	hsa_TAATTA_V$CHX10_01	20	1634 54510 23213 131578 8082 5156 7474 5396 800 2191 3915 54796 1277 253827 1303 56937 9358 4969 3912 1300	C=797;O=20;E=4.21;R=4.75;rawP=1.18e-08;adjP=6.96e-07		AP4	mmu_CAGCTG_V$AP4_Q5	24	12153 207181 216725 21961 20324 16009 84004 18032 107589 26360 18858 19221 14789 73569 22004 16949 21809 53867 20410 18074 13717 16779 94275 54409	C=1387;O=24;E=4.22;R=5.69;rawP=8.05e-12;adjP=2.98e-10
	CEBPB	hsa_V$CEBPB_02	12	9902 4921 6586 23213 5157 5156 7474 22801 5176 54796 1462 57616	C=252;O=12;E=1.33;R=9.01;rawP=1.23e-08;adjP=7.26e-07		CHX10	mmu_TAATTA_V$CHX10_01	18	12153 16777 18032 57265 320183 12816 13179 67916 18595 12830 16651 109624 65112 18933 240725 226519 18295 12842	C=735;O=18;E=2.24;R=8.05;rawP=1.56e-11;adjP=5.77e-10
	HNF3	hsa_TGTTTGY_V$HNF3_Q6	19	4052 4256 6586 5156 7474 6764 54829 1490 3491 6925 800 6567 3624 55243 5176 4958 11167 10234 57616	C=733;O=19;E=3.88;R=4.90;rawP=1.66e-08;adjP=9.79e-07		AP1	mmu_TGANTCA_V$AP1_C	20	12832 68659 15530 107581 107589 21825 18858 16858 18595 22004 11568 19285 53867 18596 94275 109042 226519 19376 246154 12842	C=1041;O=20;E=3.17;R=6.32;rawP=8.20e-11;adjP=3.03e-09
	SRF	hsa_V$SRF_C	11	10398 4052 29995 57124 3491 800 57381 6876 87 1278 7041	C=209;O=11;E=1.10;R=9.96;rawP=1.80e-08;adjP=1.06e-06		MZF1	mmu_V$MZF1_01	11	14219 18032 21827 13179 16011 116847 18933 239337 240725 231633 20657	C=218;O=11;E=0.66;R=16.59;rawP=8.94e-11;adjP=3.31e-09
	CEBP	hsa_V$CEBP_Q2_01	12	1634 6586 23213 7474 2202 3491 800 5592 9509 54796 11096 57616	C=265;O=12;E=1.40;R=8.57;rawP=2.14e-08;adjP=1.26e-06		MEF2	mmu_YTATTTTNR_V$MEF2_02	16	72333 56693 16948 14219 18032 12490 18595 17387 21858 16651 21809 18933 66066 239337 16779 12843	C=640;O=16;E=1.95;R=8.22;rawP=1.64e-10;adjP=6.07e-09
	SRF	hsa_V$SRF_Q5_01	11	10398 57124 800 57381 6876 54796 1277 87 7078 127435 7041	C=218;O=11;E=1.15;R=9.54;rawP=2.78e-08;adjP=1.64e-06		TATA	mmu_TATAAA_V$TATA_01	20	17313 50706 14219 107589 73569 21826 22004 216616 109624 65112 52377 21809 26432 14268 12843 240725 16007 18295 12842 23876	C=1166;O=20;E=3.55;R=5.64;rawP=5.83e-10;adjP=2.16e-08
	SRF	hsa_V$SRF_Q4	11	10398 9891 1490 800 57381 871 6876 54796 87 127435 7041	C=220;O=11;E=1.16;R=9.46;rawP=3.06e-08;adjP=1.81e-06		FREAC2	mmu_RTAAACA_V$FREAC2_01	17	26362 15530 14219 18032 14314 107589 13179 67916 73569 209039 216616 109624 21809 18074 240725 16007 246154	C=854;O=17;E=2.60;R=6.54;rawP=1.36e-09;adjP=5.03e-08
	IK3	hsa_V$IK3_01	11	4837 6586 283298 27286 3491 5396 6935 54796 87 7078 716	C=221;O=11;E=1.17;R=9.41;rawP=3.20e-08;adjP=1.89e-06		NF1	mmu_TGCCAAR_V$NF1_Q6	14	16997 20324 50706 18032 14264 21859 75723 109624 21809 116847 56516 16779 16007 18295	C=665;O=14;E=2.02;R=6.92;rawP=2.05e-08;adjP=7.59e-07
	AREB6	hsa_V$AREB6_04	11	79827 4052 54829 6764 1490 6925 56944 25925 2191 10516 9358	C=251;O=11;E=1.33;R=8.29;rawP=1.17e-07;adjP=6.90e-06		PU1	mmu_RGAGGAARY_V$PU1_Q6	11	207181 22352 26360 22004 18791 230752 13717 94275 16007 80837 246154	C=469;O=11;E=1.43;R=7.71;rawP=2.43e-07;adjP=8.99e-06
	TST1	hsa_V$TST1_01	11	54510 3489 3037 9843 57381 7291 3910 10516 7058 54796 4958	C=256;O=11;E=1.35;R=8.13;rawP=1.42e-07;adjP=8.38e-06		MEIS1	mmu_TGACAGNY_V$MEIS1_01	13	12153 13602 84004 22402 18595 22004 209039 109624 21809 54409 80837 108927 18452	C=756;O=13;E=2.30;R=5.65;rawP=6.60e-07;adjP=2.44e-05
	CP2	hsa_V$CP2_01	11	3489 6649 30008 800 3913 51334 26585 1277 5376 1278 7041	C=258;O=11;E=1.36;R=8.06;rawP=1.54e-07;adjP=9.09e-06		PITX2	mmu_GGATTA_V$PITX2_Q2	11	21961 12778 68659 26360 22004 216616 67896 18933 56516 240725 18214	C=545;O=11;E=1.66;R=6.64;rawP=1.06e-06;adjP=3.92e-05
	FOX	hsa_V$FOX_Q2	10	115908 6586 83872 2202 166336 7291 389136 11167 9358 57616	C=208;O=10;E=1.10;R=9.09;rawP=1.89e-07;adjP=1.12e-05		LEF1	mmu_CTTTGA_V$LEF1_Q2	15	12153 20324 14726 18032 13179 78560 65112 319757 18933 239337 16779 240725 12111 18214 12831	C=1107;O=15;E=3.37;R=4.45;rawP=1.75e-06;adjP=6.48e-05
	E12	hsa_CAGGTG_V$E12_Q6	34	1634 4052 4681 115908 54751 3489 23621 23213 5156 83872 2202 25925 6935 22801 4237 3910 1277 4060 54796 5376 8038 23022 1303 81035 25960 56937 558 4239 1462 3488 4053 1278 127435 4624	C=2450;O=34;E=12.95;R=2.62;rawP=2.69e-07;adjP=1.59e-05		ERR1	mmu_TGACCTY_V$ERR1_Q2	13	12778 68659 18032 14314 107589 22004 78560 65112 14199 16779 20657 23876 50530	C=954;O=13;E=2.90;R=4.48;rawP=8.26e-06;adjP=0.0003
	ETS2	hsa_RYTTCCTG_V$ETS2_B	21	54751 57124 131578 5156 1293 1893 800 6678 57381 166336 4237 25927 5159 5939 7058 87 1513 11167 151887 25960 3487	C=1074;O=21;E=5.68;R=3.70;rawP=3.31e-07;adjP=1.95e-05		AREB6	mmu_CAGGTA_V$AREB6_01	11	12778 18032 320183 19221 18595 17387 216616 319757 16011 21809 14268	C=715;O=11;E=2.17;R=5.06;rawP=1.38e-05;adjP=0.0005
	TATA	hsa_V$TATA_C	11	4052 6586 3037 6925 3491 7291 5159 6876 4015 1277 301	C=279;O=11;E=1.47;R=7.46;rawP=3.36e-07;adjP=1.98e-05		Blue highlights: enriched TFs common between human and mice
	MZF1	hsa_V$MZF1_01	10	1634 23213 338773 6649 1490 5396 6935 81792 3678 3488	C=231;O=10;E=1.22;R=8.19;rawP=4.95e-07;adjP=2.92e-05		Yellow highlights: potential regulators of the candiadate genes tested in Arctic charr
	CEBP	hsa_V$CEBP_Q2	10	6586 5156 6925 5592 22801 6423 4958 1513 5740 57616	C=232;O=10;E=1.23;R=8.15;rawP=5.15e-07;adjP=3.04e-05
	SMAD3	hsa_V$SMAD3_Q6	10	4052 9902 83872 6764 4015 55243 2191 7058 4239 57616	C=235;O=10;E=1.24;R=8.05;rawP=5.79e-07;adjP=3.42e-05
	POU6F1	hsa_V$POU6F1_01	10	54510 131578 2202 56944 166336 389136 54796 1513 11167 1278	C=237;O=10;E=1.25;R=7.98;rawP=6.26e-07;adjP=3.69e-05
	FREAC3	hsa_V$FREAC3_01	10	1634 83872 2202 800 25925 166336 2191 54796 11167 57616	C=248;O=10;E=1.31;R=7.63;rawP=9.45e-07;adjP=5.58e-05
	ZIC3	hsa_V$ZIC3_01	10	6586 23213 9510 3037 30008 23452 25925 1513 7078 11167	C=251;O=10;E=1.33;R=7.54;rawP=1.05e-06;adjP=6.20e-05
	NKX25	hsa_V$NKX25_02	10	4052 23213 131578 3037 5396 3624 2697 23768 1513 1303	C=260;O=10;E=1.37;R=7.28;rawP=1.45e-06;adjP=8.56e-05
	CEBP	hsa_V$CEBP_01	10	4052 23452 6764 389136 54796 23022 387758 1909 3488 57616	C=266;O=10;E=1.41;R=7.11;rawP=1.77e-06;adjP=0.0001
	Blue highlights: enriched TFs common between human and mice
	Yellow highlights: potential regulators of the candiadate genes tested in Arctic charr
