# Supplementary material for: Transcriptional dynamics of a conserved gene expression network associated with craniofacial divergence in Arctic charr
Source: EvoDevo. 2014 Nov 3;5:40. doi: 10.1186/2041-9139-5-40 (PMC4240837; doi:10.1186/2041-9139-5-40)
Supplement: Supplementary file 4 — Additional file 4: Analyses of candidate gene expression using two-way ANOVA for effects of morph and time. Results show significant effects of morph, time and morph × time interaction on the expression of genes coexpressed with both Mmp2 and Sparc, as well as selected GC downstream genes and upstream effectors. (XLSX 15 KB) [file 13227_2014_122_MOESM4_ESM.xlsx]

## Sheet: ANOVA Table
	Mmp2, Sparc and 10 co-expressed genes								GC downstream target genes								GC upstream effector genes
	Gene	Term	Df	SS	MS	F-Value	p-Value		Gene	Term	Df	SS	MS	F-Value	p-Value		Gene	Term	Df	SS	MS	F-Value	p-Value
	Col1a1	Morph	3	12.36	4.12	66.78	7.09e-13 ***		Angptl4	Morph	3	8.79	2.93	88.7	2.08e-14 ***		Cebpa	Morph	3	1.03	0.34	7.37	8.69E-04 ***
		Time	6	2.48	0.41	6.7	1.76e-04 ***			Time	6	24.4	4.07	123.15	< 2e-16 ***			Time	6	11.16	1.86	39.94	1.84e-12 ***
		Morph : Time	18	7.97	0.44	7.17	2.44e-06 ***			Morph : Time	18	4.52	0.25	7.61	1.34e-06 ***			Morph : Time	18	1.13	0.06	1.35	0.23
		Residuals	28	1.73	0.06					Residuals	28	0.93	0.03					Residuals	28	1.3	0.05
	Ctsk	Morph	3	15.93	5.31	344.04	< 2e-16 ***		Anxa1	Morph	3	6.59	2.2	20.22	3.57e-07 ***		P300	Morph	3	5.31	1.77	28.15	1.34e-08 ***
		Time	6	12.95	2.16	139.83	< 2e-16 ***			Time	6	35.9	5.98	55.08	3.25e-14 ***			Time	6	1.96	0.33	5.19	1.06E-03 **
		Morph : Time	18	6.98	0.39	25.13	1.07e-12 ***			Morph : Time	18	5.41	0.3	2.77	7.68e-03 **			Morph : Time	18	3.53	0.2	3.12	3.45E-03 **
		Residuals	28	0.43	0.02					Residuals	28	3.04	0.11					Residuals	28	1.76	0.06
	Dcn	Morph	3	11.16	3.72	353.15	< 2e-16 ***		Mif	Morph	3	0.66	0.22	6.25	2.20e-03 **		Ets1	Morph	3	0.16	0.05	1.27	0.304
		Time	6	4.51	0.75	71.34	1.15e-15 ***			Time	6	4.31	0.72	20.54	4.57e-09 ***			Time	6	7.47	1.25	29.44	7.35e-11 ***
		Morph : Time	18	6.1	0.34	32.16	4.46e-14 ***			Morph : Time	18	1.63	0.09	2.59	1.17e-02 *			Morph : Time	18	0.36	0.02	0.47	0.951
		Residuals	28	0.3	0.01					Residuals	28	0.98	0.04					Residuals	28	1.18	0.04
	Fstl1	Morph	3	7.99	2.66	682.88	< 2e-16 ***		Mmp9	Morph	3	22.37	7.46	134.85	< 2e-16 ***		Ets2	Morph	3	6.06	2.02	124.9	2.59e-16 ***
		Time	6	9.39	1.56	401.31	< 2e-16 ***			Time	6	7.43	1.24	22.39	1.74e-09 ***			Time	6	3.25	0.54	33.46	1.60e-11 ***
		Morph : Time	18	3.2	0.18	45.62	4.48e-16 ***			Morph : Time	18	8.4	0.47	8.44	4.48e-07 ***			Morph : Time	18	4.08	0.23	14.03	1.43e-09 ***
		Residuals	28	0.11	0					Residuals	28	1.55	0.06					Residuals	28	0.45	0.02
	Igfbp5	Morph	3	5.95	1.98	50.99	1.81e-11 ***		Nr4a1	Morph	3	0.39	0.13	3.96	1.81e-02 *		Hsd11b1l	Morph	3	35.81	11.94	438	< 2e-16 ***
		Time	6	16.04	2.67	68.7	1.88e-15 ***			Time	6	4.84	0.81	24.35	6.70e-10 ***			Time	6	3.63	0.61	22.2	1.91e-09 ***
		Morph : Time	18	4.23	0.23	6.03	1.37e-05 ***			Morph : Time	18	2.31	0.13	3.88	6.69e-04 ***			Morph : Time	18	7.85	0.44	16	2.95e-10 ***
		Residuals	28	1.09	0.04					Residuals	28	0.93	0.03					Residuals	28	0.76	0.03
	Igfbp7	Morph	3	4.98	1.66	80.16	7.41e-14 ***		Ocln	Morph	3	8.16	2.72	84.98	3.57e-14 ***		Nr3c1	Morph	3	1.92	0.64	34.56	1.50e-09 ***
		Time	6	0.95	0.16	7.67	6.16e-05 ***			Time	6	1.33	0.22	6.9	1.42E-04 ***			Time	6	6.01	1	54.19	3.99e-14 ***
		Morph : Time	18	2.07	0.11	5.54	3.05e-05 ***			Morph : Time	18	11.42	0.63	19.81	2.15e-11 ***			Morph : Time	18	1.85	0.1	5.56	2.96e-05 ***
		Residuals	28	0.58	0.02					Residuals	28	0.9	0.03					Residuals	28	0.52	0.02
	Lum	Morph	3	2.73	0.91	43.76	1.07e-10 ***		Sgk1	Morph	3	2.46	0.82	15.48	3.96e-06 ***		Srebp1	Morph	3	1.02	0.34	4.6	9.72E-03 **
		Time	6	10.17	1.69	81.54	< 2e-16 ***			Time	6	14.97	2.49	47.09	2.37e-13 ***			Time	6	0.65	0.11	1.45	0.231
		Morph : Time	18	2.57	0.14	6.88	3.75e-06 ***			Morph : Time	18	4.54	0.25	4.76	1.21E-04 ***			Morph : Time	18	2.52	0.14	1.89	0.0637
		Residuals	28	0.58	0.02					Residuals	28	1.48	0.05					Residuals	28	2.08	0.07
	Mmp2	Morph	3	12.37	4.12	260.75	< 2e-16 ***		Sfrp1	Morph	3	11.25	3.75	123.86	2.88e-16 ***		Star	Morph	3	4.3	1.43	4.4	1.18E-02 *
		Time	6	8.09	1.35	85.25	< 2e-16 ***			Time	6	15.47	2.58	85.21	< 2e-16 ***			Time	6	4.12	0.69	2.11	0.0841
		Morph : Time	18	6.3	0.35	22.13	5.37e-12 ***			Morph : Time	18	6.11	0.34	11.21	1.95e-08 ***			Morph : Time	18	8.4	0.47	1.43	0.192
		Residuals	28	0.44	0.02					Residuals	28	0.85	0.03					Residuals	28	9.13	0.33
	Ogn	Morph	3	20.77	6.92	241.1	< 2e-16 ***
		Time	6	7.9	1.32	45.84	3.31e-13 ***
		Morph : Time	18	7.38	0.41	14.28	1.16e-09 ***
		Residuals	28	0.8	0.03
	Pmp22	Morph	3	13.83	4.61	316.69	< 2e-16 ***
		Time	6	33.47	5.58	383.28	< 2e-16 ***
		Morph : Time	18	7.95	0.44	30.34	9.47e-14 ***
		Residuals	28	0.41	0.02
	Sparc	Morph	3	8.85	2.95	275.59	< 2e-16 ***
		Time	6	6.57	1.1	102.37	< 2e-16 ***
		Morph : Time	18	3.17	0.18	16.46	2.09e-10 ***
		Residuals	28	0.3	0.01
	Timp2	Morph	3	88.04	29.35	653.92	< 2e-16 ***
		Time	6	92.74	15.46	344.42	< 2e-16 ***
		Morph : Time	18	16.23	0.9	20.09	1.8e-11 ***
		Residuals	28	1.26	0.05
