# Supplementary material for: Transcriptional dynamics of a conserved gene expression network associated with craniofacial divergence in Arctic charr
Source: EvoDevo. 2014 Nov 3;5:40. doi: 10.1186/2041-9139-5-40 (PMC4240837; doi:10.1186/2041-9139-5-40)
Supplement: Supplementary file 5 — Additional file 5: Analyses of candidate gene expression using two-way ANOVA for effects of morphotypes and time. Results show significant effects of benthic and limnetic morphotypes, time and, to lesser extent, morphotype × time interaction on the expression of genes coexpressed with Mmp2 and Sparc, as well as selected GC downstream genes and upstream effectors. (XLSX 15 KB) [file 13227_2014_122_MOESM5_ESM.xlsx]

## Sheet: ANOVA Table
	Mmp2, Sparc and 10 co-expressed genes								GC downstream target genes								GC upstream effector genes
	Gene	Term	Df	SS	MS	F-Value	p-Value		Gene	Term	Df	SS	MS	F-Value	p-Value		Gene	Term	Df	SS	MS	F-Value	p-Value
	Col1a1	Benthic vs. Limnetic	1	12.35	12.35	64.62	4.94e-10 ***		Angptl4	Benthic vs. Limnetic	1	8.5	8.5	75.46	6.30e-11 ***		Cebpa	Benthic vs. Limnetic	1	0.15	0.14	1.95	0.17
		Time	6	2.48	0.41	2.16	0.07			Time	6	24.4	4.07	36.09	4.81e-15 ***			Time	6	11.16	1.86	25.01	2.16e-12 ***
		(Ben vs. Lim) : Time	6	1.67	0.28	1.46	0.22			(Ben vs. Lim) : Time	6	1	0.17	1.48	0.21			(Ben vs. Lim) : Time	6	0.2	0.03	0.45	0.85
		Residuals	42	8.03	0.19					Residuals	42	4.73	0.11					Residuals	42	3.12	0.07
	Ctsk	Benthic vs. Limnetic	1	15.84	15.84	107.16	3.96e-13 ***		Anxa1	Benthic vs. Limnetic	1	6.15	6.15	33.42	8.19e-07 ***		P300	Benthic vs. Limnetic	1	5.26	5.26	45.97	3e-08 ***
		Time	6	12.95	2.16	14.6	6.40e-09 ***			Time	6	35.9	5.98	32.5	2.88e-14 ***			Time	6	1.96	0.33	2.86	0.02 *
		(Ben vs. Lim) : Time	6	1.29	0.22	1.46	0.22			(Ben vs. Lim) : Time	6	1.16	0.19	1.05	0.41			(Ben vs. Lim) : Time	6	0.55	0.09	0.8	0.58
		Residuals	42	6.21	0.15					Residuals	42	7.73	0.18					Residuals	42	4.8	0.11
	Dcn	Benthic vs. Limnetic	1	11.16	11.16	113.7	1.59e-13 ***		Mif	Benthic vs. Limnetic	1	0.01	0.01	0.09	0.77		Ets1	Benthic vs. Limnetic	1	0.03	0.03	0.77	0.39
		Time	6	4.51	0.75	7.66	1.36e-05 ***			Time	6	4.31	0.72	11.71	1.13e-07 ***			Time	6	7.47	1.25	33.75	1.52e-14 ***
		(Ben vs. Lim) : Time	6	2.28	0.38	3.87	3.65E-03 **			(Ben vs. Lim) : Time	6	0.68	0.11	1.86	0.12			(Ben vs. Lim) : Time	6	0.12	0.02	0.56	0.76
		Residuals	42	4.12	0.1					Residuals	42	2.58	0.06					Residuals	42	1.55	0.04
	Fstl1	Benthic vs. Limnetic	1	7.93	7.93	111.39	2.19e-13 ***		Mmp9	Benthic vs. Limnetic	1	19.11	19.11	75.63	6.11e-11 ***		Ets2	Benthic vs. Limnetic	1	5.94	5.94	63.43	6.28e-10 ***
		Time	6	9.39	1.56	21.97	1.66e-11 ***			Time	6	7.43	1.24	4.9	7.06e-04 ***			Time	6	3.25	0.54	5.78	1.87e-04***
		(Ben vs. Lim) : Time	6	0.38	0.06	0.88	0.52			(Ben vs. Lim) : Time	6	2.6	0.43	1.71	0.14			(Ben vs. Lim) : Time	6	0.73	0.12	1.29	0.29
		Residuals	42	2.99	0.07					Residuals	42	10.61	0.25					Residuals	42	3.93	0.09
	Igfbp5	Benthic vs. Limnetic	1	5.3	5.3	41.54	9.09e-08 ***		Nr4a1	Benthic vs. Limnetic	1	0.23	0.23	3.6	0.07		Hsd11b1l	Benthic vs. Limnetic	1	35.28	35.28	177.27	<2e-16 ***
		Time	6	16.04	2.67	20.95	3.46e-11 ***			Time	6	4.84	0.81	12.82	3.6e-08 ***			Time	6	3.63	0.61	3.04	1.46e-02*
		(Ben vs. Lim) : Time	6	0.61	0.1	0.79	0.59			(Ben vs. Lim) : Time	6	0.76	0.13	2.02	0.09			(Ben vs. Lim) : Time	6	0.79	0.13	0.66	0.68
		Residuals	42	5.36	0.13					Residuals	42	2.64	0.06					Residuals	42	8.36	0.2
	Igfbp7	Benthic vs. Limnetic	1	4.97	4.97	89.46	5.76e-12 ***		Ocln	Benthic vs. Limnetic	1	4.51	4.51	14.77	4.05e-04***		Nr3c1	Benthic vs. Limnetic	1	1.83	1.83	34.4	6.20e-07 ***
		Time	6	0.95	0.16	2.86	1.99E-02 *			Time	6	1.33	0.22	0.72	0.64			Time	6	6.01	1	18.89	1.65e-10 ***
		(Ben vs. Lim) : Time	6	0.32	0.05	0.97	0.46			(Ben vs. Lim) : Time	6	3.14	0.52	1.72	0.14			(Ben vs. Lim) : Time	6	0.23	0.04	0.73	0.63
		Residuals	42	2.33	0.06	89.46				Residuals	42	12.82	0.31					Residuals	42	2.23	0.05
	Lum	Benthic vs. Limnetic	1	2.7	2.7	51.55	8.05e-09 ***		Sgk1	Benthic vs. Limnetic	1	1.34	1.34	8.52	5.63e-03**		Srebp1	Benthic vs. Limnetic	1	0.97	0.97	10.25	2.60e-03**
		Time	6	10.17	1.69	32.41	3.03e-14 ***			Time	6	14.97	2.49	15.82	2.11e-09 ***			Time	6	0.65	0.11	1.14	0.36
		(Ben vs. Lim) : Time	6	0.99	0.17	3.16	0.02 *			(Ben vs. Lim) : Time	6	0.52	0.09	0.55	0.78			(Ben vs. Lim) : Time	6	0.69	0.12	1.22	0.32
		Residuals	42	2.2	0.05					Residuals	42	6.62	0.16					Residuals	42	3.96	0.09
	Mmp2	Benthic vs. Limnetic	1	12.25	12.25	104.32	5.95e-13 ***		Sfrp1	Benthic vs. Limnetic	1	11.24	11.24	79.91	2.86e-11 ***		Star	Benthic vs. Limnetic	1	2.15	2.15	5.41	0.0249 *
		Time	6	8.09	1.35	11.48	1.44e-07 ***			Time	6	15.47	2.58	18.33	2.56e-10 ***			Time	6	4.12	0.69	1.73	0.14
		(Ben vs. Lim) : Time	6	1.93	0.32	2.75	0.03 *			(Ben vs. Lim) : Time	6	1.05	0.18	1.24	0.3			(Ben vs. Lim) : Time	6	2.99	0.5	1.26	0.3
		Residuals	42	4.93	0.12					Residuals	42	5.91	0.14					Residuals	42	16.69	0.4
	Ogn	Benthic vs. Limnetic	1	20.58	20.58	128.86	2.23e-14 ***
		Time	6	7.9	1.32	8.24	6.42e-06 ***
		(Ben vs. Lim) : Time	6	1.66	0.28	1.73	0.14
		Residuals	42	6.71	0.16
	Pmp22	Benthic vs. Limnetic	1	13.64	13.64	88.77	6.44e-12 ***
		Time	6	33.47	5.58	36.31	4.33e-15 ***
		(Ben vs. Lim) : Time	6	2.1	0.35	2.27	0.06
		Residuals	42	6.45	0.15
	Sparc	Benthic vs. Limnetic	1	8.23	8.23	105.97	4.69e-13 ***
		Time	6	6.57	1.1	14.1	1.02e-08 ***
		(Ben vs. Lim) : Time	6	0.82	0.14	1.77	0.13
		Residuals	42	3.26	0.08
	Timp2	Benthic vs. Limnetic	1	84.39	84.39	192.74	< 2e-16 ***
		Time	6	92.74	15.46	35.3	7.03e-15 ***
		(Ben vs. Lim) : Time	6	2.75	0.46	1.05	0.41
		Residuals	42	18.39	0.44
