# Supplementary material for: Transcriptional dynamics of a conserved gene expression network associated with craniofacial divergence in Arctic charr
Source: EvoDevo. 2014 Nov 3;5:40. doi: 10.1186/2041-9139-5-40 (PMC4240837; doi:10.1186/2041-9139-5-40)
Supplement: Supplementary file 8 — Additional file 8: Motif sequence enrichment analysis of candidate genes. Two lists of motif sequences identified by SCOPE and transcription factor binding sites predicted by BioProspector in conserved noncoding regions of 17 coexpressed genes in three and four teleost fish species, respectively. The motifs identified by BioProspector were run against known PWMs in the TRANSFAC database using the STAMP tool. (XLSX 36 KB) [file 13227_2014_122_MOESM8_ESM.xlsx]

## Sheet: SCOPE analysis
	Danio rerio						Oryzias latipes						Tetraodon nigroviridis								Danio rerio				Oryzias latipes				Tetraodon nigroviridis
	Rank	Motif	Count	Significance	Coverage (%)	Algorithm	Rank	Motif	Count	Significance	Coverage (%)	Algorithm	Rank	Motif	Count	Significance	Coverage (%)	Algorithm			Motif	TF family	TF_PWM	E-value	Motif	TF family	TF_PWM	E-value	Motif	TF family	TF_PWM	E-value
	1	ctcyhnvbhtcc	23	24.6	0.647	SPACER	1	dgradb	904	66.6	1	PRISM	1	annncc	574	123.9	1	PRISM			ccndsy	CH	MTF-1_M00650	0.008403	dgradb	STAT	STAT1_M00492	0.0011387	annncc
	2	ccndsy	440	24.3	1	PRISM	2	ccagc	63	15.8	0.875	PRISM	2	wtcatcrtcr	14	47.9	0.118	PRISM			btcsga					bZIP	v-Jun_M00036	0.0054861	cagag	HMG	LEF1_M00805	0.0013187
	3	gggannvnraga	15	19.5	0.647	SPACER	3	agcgndvdndracc	6	12	0.25	SPACER	3	cagag	77	29.2	0.941	PRISM			rggkannga	bZIP	CHOP-C-EBPalpha_M00249	0.0018399		Rel	NF-kappaB_M00054	0.0065061		SMAD	SMAD3_M00701	0.0023172
	4	btcsga	38	19.3	0.765	PRISM	4	takrtmgcka	6	10.5	0.25	PRISM	4	gagcc	54	22.2	0.824	PRISM				CH	MAZ_M00649	0.004269		STAT	STAT6_M00500	0.0067809		CC	COUPTF_M01036	0.0030873
	5	gabgtcagk	9	19.3	0.353	PRISM	5	caawssvcgagt	3	9.4	0.188	SPACER	5	caggg	61	21.7	0.882	PRISM			ctctcc	CH	NRSE_M00325	3.2308e-06		Rel	NF-kappaB_M00051	0.0082062		homeo	Cdx_M00991	0.0039266
	6	rggkannga	36	19.1	0.765	SPACER	6	tcgacwaagr	4	9.4	0.25	PRISM	6	tcanbnnnvnnatc	20	20.1	0.412	SPACER				CH	MAZ_M00649	2.537e-05		TEA	TEF-1_M00704	0.0098944		SMAD	SMAD_M00974	0.0055566
	7	gggvrddaaaaa	13	16	0.471	SPACER	7	actatbnhmcga	4	8.8	0.25	SPACER	7	cathdhnvhnatca	16	19.8	0.235	SPACER				CH	Lyf-1_M00141	0.00032405	ccagc	bHLH	HEB_M00698	4.5237e-06		CH+BTB-POZ	RP58_M00532	0.0055892
	8	gganrvagag	14	15.6	0.471	SPACER	8	atahvrnwnkncttttaa	5	8.2	0.313	SPACER	8	agagannhvaga	10	17.3	0.353	SPACER				Rel	NF-kappaB_M00208	0.00032625		bHLH-ZIP	AP-4_M00176	1.0569e-05		bZIP	Zta_M00711	0.0066774
	9	aagdndnngaga	22	15.2	0.647	SPACER	9	tcgksnndstcg	5	8.2	0.25	SPACER	9	ggaga	81	16.4	1	PRISM				CH	NRSF_M01028	0.0015963		RING	LUN-1_M00480	3.3657e-05	gagcc	CH	ZID_M00085	1.5522e-05
	10	tttgdnnnndhhhbtcc	12	14.4	0.529	SPACER	10	wcccrgc	14	8.1	0.438	PRISM	10	tgtgwrbmwkvhattg	5	14.1	0.294	SPACER				CH	NRSF_M00256	0.0034199		Grainyhead	LBP-1_M00644	4.3488e-05		CC	ARP-1_M00155	0.00080379
	11	agggardgag	8	13.5	0.294	SPACER	11	vttgmgr	22	7.9	0.688	PRISM	11	cctga	58	14.1	0.882	PRISM				Rel	NF-kappaB_M00194	0.0037955		bHLH	TAL1_M00993	0.00012562		CC	AR_M00962	0.0030421
	12	aggghvaga	14	12.8	0.588	SPACER	12	ccggc	19	7.4	0.625	PRISM	12	gcagc	89	14	0.882	PRISM			aagag	ETS	Elf-1_M00746	6.9011e-05		bHLH-ZIP	AP-4_M00005	0.00093		NF1	myogenin_M00056	0.0076768
	13	ctctcc	35	12.6	0.765	BEAM	13	acgwbbsdvhybkgccc	4	7	0.25	SPACER	13	cctca	52	13.8	0.882	PRISM				trp	IRF-1_M00747	0.00071048		Grainyhead	CP2-LBP-1c-LSF_M00947	0.0012721		bZIP	Zta_M00711	0.0079301
	14	aagag	129	12.4	1	PRISM	14	asgagctmc	6	6.9	0.25	PRISM	14	atgat	31	13.4	0.765	PRISM				CH	Evi-1_M00011	0.0017892		bZIP	LMAF_M01139	0.0019071		CH	YY1_M00069	0.0086052
	15	caagstr	19	12.2	0.647	PRISM	15	gaagggasgc	4	6.9	0.25	PRISM	15	tcaca	76	12.1	0.882	PRISM				NK-2-Nkx	Nkx2-5_M00240	0.0028104	cctca	CC	v-ErbA_M00239	0.0002279	caggg	CH	SZF1-1_M01109	2.7992e-05
	16	acttggca	7	11.9	0.353	BEAM	16	ccandvtact	7	6.8	0.438	SPACER	16	catgg	30	12.1	0.765	PRISM				CH	Evi-1_M00079	0.0040551		bHSH	AP-2alphaA_M01047	0.00048345		CC	AR_M00481	0.00027583
	17	ctchnwnccttc	9	11.9	0.412	SPACER	17	cgchnhnnnnnkctg	10	6.8	0.313	SPACER	17	aaggg	42	10.7	0.882	PRISM				CH	Evi-1_M00080	0.0040691		CH	MAZ_M00649	0.0012942		bHLH	E2A_M00973	0.0012569
	18	gaggaaggaa	4	11.6	0.176	BEAM	18	aaagdnndmvhdnnnacg	7	6.8	0.375	SPACER	18	ggaaa	97	10.5	0.882	PRISM				CH	Evi-1_M00082	0.0045032		bHSH	AP-2alphaA_M01045	0.0017847		CH	MAZ_M00649	0.0012657
	19	ggagvvvngga	13	11.5	0.412	SPACER	19	aatccwbnnhata	7	6.7	0.375	SPACER	19	atagrnvvnnnbdnnaag	8	9.8	0.412	SPACER			akgsndrgag					ETS	PU.1_M00658	0.0018217		CC	GATA-4_M00632	0.0016611
	20	akgsndrgag	25	11.3	0.765	SPACER	20	cctca	65	6.7	0.938	PRISM	20	gasgagg	11	9.5	0.118	PRISM			scthtma	LIM	Lmo2_M00278	0.0029028		bZIP	AP-1_M00925	0.0029843		HLH	Olf-1_M00261	0.0026175
	21	scthtma	111	11.2	1	PRISM	21	tacdaca	14	5.9	0.563	PRISM	21	aggtg	53	9.5	0.824	PRISM			ctchntcc	CH	ZID_M00085	0.00045906	gcagc	Grainyhead	LBP-1_M00644	1.2041e-06		HLH	EBF_M00977	0.0026703
	22	cctnnnnhnnhvctcc	11	11	0.353	SPACER	22	gggnrntcg	7	5.5	0.313	SPACER	22	cggagcyaaa	5	9.2	0.176	PRISM				fork	FOXM1_M00630	0.00051073		bHLH-ZIP	AP-4_M00927	5.9179e-06		CH+BTB-POZ	KAISO_M01119	0.0029116
	23	ctchntcc	30	10	0.706	SPACER	23	tcgnnmngct	8	5.3	0.438	SPACER	23	aagaa	101	9	1	PRISM				CH	NRSF_M00256	0.0041226		bHLH	myogenin_M00712	5.5316e-05	ggaga	CH	Lyf-1_M00141	5.079e-05
	24	cccttt	29	9.9	0.765	BEAM	24	gccgc	24	5.3	0.625	PRISM	24	aggcc	35	8.3	0.706	PRISM				CH	MAZ_M00649	0.0060606		bHLH	HEN1_M00058	6.8651e-05		CH	NRSE_M00325	0.00026148
	25	ggagdnndgta	11	9.9	0.471	SPACER	25	tcgavrdwdddmragc	4	5	0.25	SPACER	25	cccavyycccaa	4	8.2	0.235	SPACER			cccttt	CH	ZBRK1_M01105	0.00010727		bHLH	HEN1_M00068	7.5655e-05		CH	MAZ_M00649	0.0011784
	26	aaavcdtcaa	11	9.5	0.412	PRISM	26	gcagc	75	4.6	0.813	PRISM	26	gaaca	60	8.2	0.941	PRISM				CH	BLIMP1_M01066	0.00011451		bHLH	TAL1_M00993	0.00012562		MADS	SRF_M00810	0.0018795
	27	gagggwnnnhdvgag	7	9.3	0.235	SPACER	27	cgctdnndndrdnvggg	5	4.6	0.313	SPACER	27	aaagcc	15	8	0.588	BEAM				CC	GATA-4_M00632	0.00021532		paired	Pax-9_M00329	0.00045516		HSF	HSF1_M01023	0.0019702
	28	aaaacvnnaag	11	9.2	0.529	SPACER	28	gcgbarhrdvaccca	3	4.6	0.125	SPACER	28	acagg	74	7.8	0.941	PRISM				CC	COUP_M00765	0.00023216		SMAD	SMAD4_M00733	0.00085239		CH	Sry-beta_M00666	0.006652
	29	tttnnnnccc	31	9	0.706	SPACER	29	ctccc	37	4.5	0.813	PRISM	29	ccgcc	17	7	0.412	BEAM				CC	PPAR_M00763	0.00030544	ctccc	CH	MAZ_M00649	8.9153e-07		CH	MZF1_M00083	0.0068535
	30	gattac	18	9	0.588	BEAM	30	tcgdnbdvbnndntac	5	4.2	0.313	SPACER	30	cagaa	78	6.9	1	PRISM				CC	PPAR,_M00762	0.00031779		CH	Lyf-1_M00141	5.2654e-06		homeo	Alx-4_M00619	0.0071254
	31	gtctnaa	15	9	0.647	PRISM	31	tcgaa	11	4	0.375	PRISM	31	tacwdbvhdkwwatac	5	6.5	0.235	SPACER				HMG	LEF1_M00805	0.00040326		CH	WT1_M01118	0.00022991	cctga	bHLH	Ebox_M01034	0.0002842
	32	aacnnnaag	53	8.5	0.882	SPACER	32	aagatmga	5	3.9	0.25	PRISM	32	gagcwdnvvbnagt	7	6.1	0.294	SPACER			aacnnnaag	ETS	Elk-1_M00007	0.0039161		CC	Churchill_M00986	0.00025263		bHLH	AP-2alphaA_M01047	0.00048345
	33	atgkaatc	8	8.4	0.294	PRISM	33	atanagcaa	6	3.9	0.313	SPACER	33	atakvngctac	4	5.7	0.235	SPACER			aactca	paired	Pax_M00808	3.0646e-07		CH	ZNF219_M01122	0.00061742		CC	PPARalpha-RXRalpha_M00518	0.0010277
	34	aagnnnnndgga	19	7.7	0.529	SPACER	34	cttca	93	3.7	1	PRISM	34	gtandhvhvtaata	6	4.5	0.353	SPACER				bZIP	AP-1_M00925	3.4472e-05		CH	MOVO-B_M01104	0.00074425		bHLH	E2A_M00973	0.0012569
	35	ggggnndaaa	18	7.5	0.529	SPACER	35	gggtg	31	3.6	0.688	PRISM	35	agagndnvnndaaa	14	4.5	0.471	SPACER				bZIP	Bach2_M00490	9.4703e-05		CH	Sp3_M00665	0.0010066		bHSH	AP-2alphaA_M01045	0.0016806
	36	ctcttdbnntcc	8	7.4	0.412	SPACER	36	gaggnvnnhdgac	7	3	0.313	SPACER	36	gccdvhnnbnhtag	8	4.4	0.412	SPACER				bZIP	AP-1_M00174	0.0001027		CH	MZF1_M00083	0.0010293		CH+homeo	AREB6_M00412	0.00172
	37	aactca	41	7.2	0.824	PRISM	37	acaggaa	14	3	0.75	BEAM	37	agtbywdhbrbgctca	4	4.1	0.235	SPACER				bZIP	AP-1_M00199	0.00014064	cttca	bHLH	DEC_M00997	5.1054e-05		CC	VDR,_M00966	0.0017409
	38	ccgagg	8	7.2	0.294	BEAM	38	aaatcct	6	2.9	0.375	BEAM	38	taagnnnnddnnngta	7	3.6	0.294	SPACER				bZIP	MAF_M00983	0.00015219		paired	Pax-5_M00144	0.00060923		bZIP	LMAF_M01139	0.0020553
	39	caaggtat	4	7.1	0.235	BEAM	39	gcgbkggga	6	2.8	0.313	SPACER	39	aagdnddnvnndngtat	8	2.3	0.353	SPACER				bZIP	NF-E2_M00037	0.00016272		ETS	PU.1_M00658	0.0012585	gcagc	Grainyhead	LBP-1_M00644	1.2041e-06
	40	ctchnnbcctc	14	7	0.353	SPACER	40	tgtcwvyatataaa	3	2.5	0.188	SPACER	40	aaghdhddtgtgg	5	1.3	0.294	SPACER				bZIP	AP-1_M00924	0.00016829		ETS	Ets_M00971	0.0013609		bHLH-ZIP	AP-4_M00927	5.9179e-06
	41	gagnnnngag	20	6.6	0.765	SPACER	41	gtchvnhtata	6	2.5	0.375	SPACER	41	aaatddndhnwttgaa	5	1.1	0.294	SPACER				paired-homeo	Pax-6_M00097	0.00025462		ETS	c-Ets-1_M00743	0.0013961		bHLH	myogenin_M00712	5.5316e-05
	42	catggaa	14	6.4	0.471	BEAM	42	acgga	10	2.4	0.375	PRISM	42	agtgbvcaagc	3	0.5	0.176	SPACER			gaagt	ETS	Tel-2_M00678	3.6033e-06		NK-2-Nkx	Nkx2-5_M01043	0.0016021		bHLH	HEN1_M00058	6.8651e-05
	43	ctaccctcc	3	5.9	0.176	BEAM	43	gcncaag	12	2.3	0.438	PRISM										ETS	GABP_M00341	1.4507e-05		CH+BTB-POZ	PLZF_M01075	0.002721		bHLH	HEN1_M00068	7.5655e-05
	44	gaagt	41	5.6	0.941	PRISM	44	tctgt	49	2.3	1	PRISM										ETS	c-Ets-1_M00339	6.1541e-05		ETS	Tel-2_M00678	0.0029116		bHLH	TAL1_M00993	0.00012562
	45	tgaccagatg	3	5.5	0.176	BEAM	45	acccc	18	2.2	0.625	PRISM										ETS	Elk-1_M00007	6.8646e-05		POU	POU1F1_M00744	0.0034756		paired	Pax-9_M00329	0.00045516
	46	cagac	80	5.5	0.941	PRISM	46	agannnnbnnnctc	18	2.1	0.563	SPACER										ETS	E74A_M00016	7.3394e-05		HMG	TCF-4_M00671	0.0038673		SMAD	SMAD4_M00733	0.00085239
	47	ttgtcggagg	2	5.1	0.118	PRISM	47	agcaa	48	2.1	0.875	PRISM										ETS	c-Ets-2_M00340	0.00010204	acaggaa	ETS	c-Ets-2_M00340	1.4046e-08	cctca	CC	v-ErbA_M00239	0.0002279
	48	agagnvagg	16	5	0.529	SPACER	48	acgctggaca	2	2	0.125	PRISM										ETS	c-Ets-1_p54_M00032	0.00017917		ETS	Elk-1_M00007	5.9229e-07		bHSH	AP-2alphaA_M01047	0.00048345
	49	gttgac	18	4.5	0.706	BEAM	49	gcgdnnnncca	11	2	0.375	SPACER										ETS	NERF1a_M00531	0.00018122		ETS	Tel-2_M00678	6.6175e-07		CH	MAZ_M00649	0.0012942
	50	agannggg	26	4.5	0.706	SPACER	50	aggtc	41	2	1	PRISM										ETS	c-Ets-1_M00743	0.00026803		ETS	Elf-1_M00746	2.4576e-06		bHSH	AP-2alphaA_M01045	0.0017847
	51	tctgg	41	4.4	0.882	PRISM	51	atagg	22	1.9	0.688	PRISM										ETS	Elf-1_M00746	0.0003214		ETS	Ets_M00771	7.3807e-06		ETS	PU.1_M00658	0.0018217
	52	caagc	44	4	1	PRISM	52	gggtaat	5	1.6	0.188	BEAM									cagac	SMAD	SMAD3_M00701	2.5918e-06		ETS	NERF1a_M00531	1.8254e-05		bZIP	AP-1_M00925	0.0029843
	53	tctgt	64	4	0.882	PRISM	53	atggc	35	1.6	0.875	PRISM										SMAD	SMAD_M00974	9.5001e-06		ETS	c-Ets-1_M00339	2.5729e-05	atgat	homeo	Pbx-1_M00096	0.00063567
	54	aataa	155	3.9	1	PRISM	54	ggavnnnnngcat	7	1.5	0.375	SPACER										bHLH	Hand1-E47_M00222	0.00011835		STAT	STAT5B_M00459	4.3863e-05		CH	Staf_M00264	0.00096229
	55	gagtcagc	3	3.8	0.176	PRISM	55	gccaarmdrvbsvrmcgc	3	1.4	0.188	SPACER										fork	FOXP3_M00992	0.00040259		ETS	Ets_M00971	6.2494e-05		CC	AR_M00447	0.0019069
	56	aggnngag	31	3.8	0.706	SPACER	56	gacccgtaa	2	1.3	0.125	PRISM										SMAD	SMAD4_M00733	0.0013766	tctgt	SMAD	SMAD3_M00701	5.9962e-06		CC	GATA-3_M00351	0.002571
	57	agannnggaa	17	3.1	0.647	SPACER	57	gataaatta	3	1.3	0.188	BEAM										CH+BTB-POZ	RP58_M00532	0.0055892		bHLH	Tal-1beta-ITF-2_M00070	3.8265e-05		homeo	HNF1_M00132	0.0027851
	58	ctannnntca	34	3	0.882	SPACER	58	cagctgc	7	1.1	0.313	BEAM									gttgac	bZIP	Tax-CREB_M00114	2.8184e-07		bHLH	Tal-1alpha-E47_M00066	5.247e-05	tcaca	T-box	TBX5_M01044	3.6033e-06
	59	gagnnnncca	22	2.5	0.765	SPACER	59	gcgcaag	3	0.8	0.188	BEAM										bZIP	ATF_M00338	1.8469e-05		bHLH	Tal-1beta-E47_M00065	6.7138e-05		T-box	Brachyury_M00150	9.052e-05
	60	gagnnnagta	12	2.1	0.529	SPACER	60	catta	89	0.8	1	PRISM										fork	XFD-3_M00269	7.5857e-05		RING	BRCA1-USF2_M01082	0.00029221		CC	ER_M00191	0.00047833
	61	caanncaa	41	1.9	0.824	SPACER	61	ggcnnndnndnncta	11	0.2	0.5	SPACER										CC	PPAR,_M00762	0.00018785		AP2	ANT_M00501	0.0011224		bHLH	CBF1_M00303	0.00074135
																						CC	HNF4_M00764	0.00020496	agcaa	bZIP	TCF11-MafG_M00284	9.911e-05		paired-homeo	Pax-3_M00360	0.00098304
																						CC	COUP_M00765	0.00021824		fork	HNF3alpha_M00724	0.00099641		T-box	TBX5_M01019	0.0011086
																						CC	PPAR_M00763	0.000232		CC	AR_M00962	0.0016134		runt	Osf2_M00731	0.0012054
																						bZIP	LMAF_M01139	0.00058278		bZIP	LMAF_M01139	0.0019071		bHLH-ZIP	TFE_M01029	0.0012347
																						bZIP	CREB_M00113	0.00058774		bZIP	DBP_M00624	0.0024991		trp	IRF-1_M00747	0.0013185
																					agannggg	LIM	Lmo2_M00278	0.00071931		POU	Oct-1_M00342	0.0029246	catgg	fork	RFX1_M00281	0.00036476
																						homeo	HOXA7_M01108	0.009537		fork	HNF3_M00791	0.0042616		bHLH-ZIP	c-Myc-Max_M00322	0.00088677
																					tctgg	CH+BTB-POZ	RP58_M00532	1.3513e-05		POU	Oct-1_M00930	0.0048558		bHLH-ZIP	TFE_M01029	0.0012347
																						bHLH	Hand1-E47_M00222	3.1794e-05	aggtc	CC	SF1_M00727	2.1489e-06		CH	YY1_M00793	0.0013298
																						STAT	STAT_M00777	0.00024926		CC	SF1_M01132	4.5594e-06		CH	Roaz_M00467	0.0041155
																						STAT	STAT5A_M00460	0.0019868		CC	ER_M00959	7.4059e-06		bZIP	Nrf-1_M00652	0.0054317
																						Grainyhead	Grainyhead-Elf-1-NTF-1_M00951	0.0021568		CC	RORalpha1_M00156	1.569e-05		P53	p53_M00272	0.0059333
																						SMAD	SMAD3_M00701	0.0023172		CC	RORalpha2_M00157	1.8787e-05		CC	SF1_M00727	0.0060279
																						HSF	HSF1_M01023	0.0030694		CC	ERR_M00511	1.8887e-05	aaggg	CH	Roaz_M00467	0.00010011
																						bHLH	HEB_M00698	0.0034324		CC	COUP_M00765	1.9879e-05		HLH	EBF_M00977	0.00015159
																						SMAD	SMAD_M00974	0.0055566		paired-homeo	Pax-6_M00979	2.9618e-05		CH	BLIMP1_M01066	0.00021222
																					caagc	CC	SF1_M00727	0.0010042		CC	v-ErbA_M00239	3.0056e-05		CC	ARP-1_M00155	0.00030383
																						P53	p53_M00761	0.0017479		CC	PPAR,_M00762	3.3908e-05		CC	SF1_M00727	0.0010042
																						CH	Evi-1_M00011	0.0017892	atggc	CH	YY1_M00069	5.7472e-05		CH	MAZ_M00649	0.0012657
																						NK-2-Nkx	Nkx2-5_M00240	0.0018552		MADS	SRF_M00215	6.5193e-05		CC	GATA-4_M00632	0.0016611
																						CC	SF1_M01132	0.0020163		fork	RFX1_M00281	0.0006387	ggaaa	Rel	NF-kappaB_M00052	4.4916e-06
																						homeo	HOXA7_M01108	0.0026089		CH	YY1_M00793	0.001844		CH	Helios_M01004	7.1205e-06
																						NK-2-Nkx	TTF1_M00432	0.0031274		fork	E2F-1_M00430	0.0040406		STAT	STAT1_M00492	8.858e-06
																						paired-homeo	Pax-6_M00097	0.0033052		homeo	Nanog_M01123	0.0041101		Rel	c-Rel_M00053	9.5975e-06
																					tctgt	SMAD	SMAD3_M00701	5.9962e-06		fork	E2F-1_M00939	0.0061805		Rel	NF-kappaB_M00208	3.4936e-05
																						bHLH	Tal-1beta-ITF-2_M00070	3.8265e-05	catta	homeo	IPF1_M00436	1.0526e-05		Rel	NF-kappaB_M00194	3.8686e-05
																						bHLH	Tal-1alpha-E47_M00066	5.247e-05		homeo	IPF1_M01013	2.5954e-05		homeo	Nanog_M01123	5.6222e-05
																						bHLH	Tal-1beta-E47_M00065	6.7138e-05		POU	Oct-1_M00137	3.3419e-05		STAT	STAT5A_M00457	6.8465e-05
																						RING	BRCA1-USF2_M01082	0.00029221		homeo	HOXA5_M00023	0.0001083		Rel	NF-kappaB_M00054	7.1374e-05
																						AP2	ANT_M00501	0.0011224		homeo	Cart-1_M00416	0.00014745	aggtg	T-box	TBX5_M01044	3.6033e-06
																					aataa	homeo	CDP_M00095	9.8317e-06		homeo	En-1_M00396	0.00057903		CH+homeo	deltaEF1_M00073	6.4298e-06
																						POU	POU1F1_M00744	1.1437e-05						bHLH	MyoD_M00184	6.6365e-06
																						homeo	Alx-4_M00619	1.3679e-05						bHLH	E12_M00693	7.149e-06
																						MADS	MEF-2_M00006	2.9652e-05						CH+homeo	AREB6_M00413	9.4711e-06
																						MADS	MEF-2_M00406	3.1827e-05						CH+homeo	AREB6_M00414	1.0063e-05
																						fork	Freac-3_M00291	4.6173e-05						T-box	TBX5_M01019	1.1941e-05
																						fork	HFH1_M00129	8.1504e-05					aagaa	CC	PR,_M00960	0.00038598
																					aggnngag									HMG	SRY_M00148	0.0015303
																					ctannnntca									CH	Evi-1_M00011	0.0017892
																					gagnnnncca									CC	GR_M00921	0.0023837
																					caanncaa	fork	FOXP1_M00987	0.0011283						STAT	STAT_M00777	0.0025251
																						CH	Evi-1_M00011	0.003564						CC	GR_M00205	0.002572
																						RING	BRCA1-USF2_M01082	0.0044821						STAT	STAT5A_M00499	0.0028099
																						homeo	HNF6_M00639	0.0047544					aggcc	CC	LRH1_M01142	0.00044904
																						POU	Oct-4_M01124	0.0077733						CC	SF1_M01132	0.0013227
																														CC	SF1_M00727	0.0015369
																														CC	PPARalpha-RXRalpha_M00242	0.0094978
																														MADS	SRF_M00215	0.0095941
																														bHSH	AP-2_M00915	0.0097426
																													gaaca	CC	GR_M00921	1.466e-06
																														CC	PR,_M00960	1.6885e-05
																														CC	AR_M00481	2.9988e-05
																														CC	GR_M00192	6.989e-05
																														CC	AR_M00447	7.0664e-05
																														CC	AR_M00953	8.3614e-05
																													acagg	bHLH	MyoD_M00184	1.8033e-05
																														bHLH	MyoD_M00001	2.664e-05
																														bHLH	E2A_M00973	3.3626e-05
																														CH+homeo	AREB6_M00412	5.343e-05
																														CC	AR_M00481	9.0304e-05
																														ETS	c-Ets-2_M00340	9.1816e-05
																														CH+homeo	AREB6_M00414	0.00010535
																														bHLH	E47_M00071	0.00014049
																													cagaa	STAT	STAT_M00777	0.00013214
																														STAT	STAT_M00777	0.00013214
																														homeo	TGIF_M00418	0.00048575
																														bZIP	C-EBPgamma_M00622	0.0006609
																														CC	GR_M00205	0.00099257
																														STAT	STAT5A_M00460	0.0011694
																														SMAD	SMAD3_M00701	0.0023172
																														CC	GR_M00921	0.0023837

## Sheet: Common_TFs
	Transcription Factor Family	Transcription Factor	Matrix ID	D.rerio	O.latipes	T.nigroviridis	G.aculeatus
				E-value	E-value	E-value	E-value
	Basic-region leucine zipper	Atf2	M00040	-	-	0.00018601	2.629e-06
			M00041	3.835e-05	-	-	-
			M00179	-	-	0.00029399	-
			M00338	-	0.0011395	-	-
	E-twenty six	Ets1	M00339	-	0.0011398	0.0011398	-
			M00743	0.00023215	-	0.0013915	-
			M00032	-	-	-	0.0014005
			M00971	0.00022692	-	-	-
		Ets2	M00340	-	0.0013431	0.0013431	1.1534e-07
			M00971	0.00022692	-	-	-
		Tel2	M00678	0.0015039	4.9645e-05	4.9645e-05	5.9898e-06
